# Supplementary material for: Development of a New DNA Marker for Fusarium Yellows Resistance in Brassica rapa Vegetables
Source: Plants (Basel). 2021 May 27;10(6):1082. doi: 10.3390/plants10061082 (PMC8229042; doi:10.3390/plants10061082)
Supplement: Supplementary file 1 [file plants-10-01082-s001.zip]

Archive with 8 entries (5 files):
- Supplementary files/
- Supplementary files/Supplemental Tables.xlsx
- __MACOSX/
- __MACOSX/Supplementary files/
- __MACOSX/Supplementary files/._Supplemental Tables.xlsx
- Supplementary files/Supplemental Figures.pptx
- __MACOSX/Supplementary files/._Supplemental Figures.pptx
- __MACOSX/._Supplementary files
