# Supplementary material for: Development of a New DNA Marker for Fusarium Yellows Resistance in Brassica rapa Vegetables
Source: Plants (Basel). 2021 May 27;10(6):1082. doi: 10.3390/plants10061082 (PMC8229042; doi:10.3390/plants10061082)
Supplement: Supplementary file 1 [file plants-10-01082-s001.zip › Supplementary files/Supplemental Tables.xlsx]

## Sheet: Table S1
Table S1 Assessment of Fusarium yellows resistance by inoculation test
Name	Inoculation test		Prediction by DNA marker
	For		Bra012688m
Chinese cabbage (var. pekinensis)
RJKB-T36	R		+
RJKB-T37	R		+
RJKB-T38	R		+
RJKB-T39	R		+
RJKB-T40	S		-
Turnip (var. rapa)
‘Yukibotan’	R		+
Pak choi (var. chinensis)
‘Entei’	R		+
‘Ryoutou’	R		+
Komatsuna (var. pervirdis)
‘Kahoku’	R		+
‘Nakamachi’	R		+
‘Nanane’	R		+
‘Norichan’	R		+
‘Chijimikomatsuna’	S		+
‘Tsunashima’	S		+
Chijimina (var. narinosa)
‘Hirose’	S		+

## Sheet: Table S2
Table S2 Genes located on candidate locus detected by QTL-seq in four populations by 95% significance
YBCG-11 x YBCG-12			YBCG-11 x YBCG-13			YBCG-11 x YBCG-14			YBCG-08 x YBCG-09			*; overlapped genes
BraA03g043590.3C			BraA03g045280.3C	*		BraA03g044550.3C			BraA03g038400.3C
BraA03g043600.3C			BraA03g045290.3C	*		BraA03g044560.3C			BraA03g038410.3C
BraA03g043610.3C			BraA03g045300.3C	*		BraA03g044570.3C			BraA03g038420.3C
BraA03g043620.3C			BraA03g045310.3C	*		BraA03g044580.3C			BraA03g038430.3C
BraA03g043630.3C			BraA03g045320.3C	*		BraA03g044590.3C			BraA03g038440.3C
BraA03g043640.3C			BraA03g045330.3C	*		BraA03g044600.3C			BraA03g038450.3C
BraA03g043650.3C			BraA03g045340.3C	*		BraA03g044610.3C			BraA03g038460.3C
BraA03g043660.3C			BraA03g045350.3C	*		BraA03g044620.3C			BraA03g038470.3C
BraA03g043670.3C			BraA03g045360.3C	*		BraA03g044630.3C			BraA03g038480.3C
BraA03g043680.3C			BraA03g045370.3C	*		BraA03g044640.3C			BraA03g038490.3C
BraA03g043690.3C			BraA03g045380.3C	*		BraA03g044650.3C			BraA03g038500.3C
BraA03g043700.3C			BraA03g045390.3C	*		BraA03g044660.3C			BraA03g038510.3C
BraA03g043710.3C			BraA03g045400.3C	*		BraA03g044670.3C			BraA03g038520.3C
BraA03g043720.3C			BraA03g045410.3C	*		BraA03g044680.3C			BraA03g038530.3C
BraA03g043730.3C			BraA03g045420.3C	*		BraA03g044690.3C			BraA03g038540.3C
BraA03g043740.3C			BraA03g045430.3C	*		BraA03g044700.3C			BraA03g038550.3C
BraA03g043750.3C			BraA03g045440.3C	*		BraA03g044710.3C			BraA03g038560.3C
BraA03g043760.3C			BraA03g045450.3C	*		BraA03g044720.3C			BraA03g038570.3C
BraA03g043770.3C			BraA03g045460.3C	*		BraA03g044730.3C			BraA03g038580.3C
BraA03g043780.3C			BraA03g045470.3C	*		BraA03g044740.3C			BraA03g038590.3C
BraA03g043790.3C			BraA03g045480.3C	*		BraA03g044750.3C			BraA03g038600.3C
BraA03g043800.3C			BraA03g045490.3C	*		BraA03g044760.3C			BraA03g038610.3C
BraA03g043810.3C			BraA03g045500.3C	*		BraA03g044770.3C			BraA03g038620.3C
BraA03g043820.3C			BraA03g045510.3C	*		BraA03g044780.3C			BraA03g038630.3C
BraA03g043830.3C			BraA03g045520.3C	*		BraA03g044790.3C			BraA03g038640.3C
BraA03g043840.3C			BraA03g045530.3C	*		BraA03g044800.3C			BraA03g038650.3C
BraA03g043850.3C			BraA03g045540.3C	*		BraA03g044810.3C			BraA03g038660.3C
BraA03g043860.3C			BraA03g045550.3C	*		BraA03g044820.3C			BraA03g038670.3C
BraA03g043870.3C			BraA03g045560.3C	*		BraA03g044830.3C			BraA03g038680.3C
BraA03g043880.3C			BraA03g045570.3C	*		BraA03g044840.3C			BraA03g038690.3C
BraA03g043890.3C			BraA03g045580.3C	*		BraA03g044850.3C			BraA03g038700.3C
BraA03g043900.3C			BraA03g045590.3C	*		BraA03g044860.3C			BraA03g038710.3C
BraA03g043910.3C			BraA03g045600.3C	*		BraA03g044870.3C			BraA03g038720.3C
BraA03g043920.3C			BraA03g045610.3C	*		BraA03g044880.3C			BraA03g038730.3C
BraA03g043930.3C			BraA03g045620.3C	*		BraA03g044890.3C			BraA03g038740.3C
BraA03g043940.3C			BraA03g045630.3C	*		BraA03g044900.3C			BraA03g038750.3C
BraA03g043950.3C			BraA03g045640.3C	*		BraA03g044910.3C			BraA03g038760.3C
BraA03g043960.3C			BraA03g045650.3C	*		BraA03g044920.3C			BraA03g038770.3C
BraA03g043970.3C			BraA03g045660.3C	*		BraA03g044930.3C			BraA03g038780.3C
BraA03g043980.3C			BraA03g045670.3C	*		BraA03g044940.3C			BraA03g038790.3C
BraA03g043990.3C			BraA03g045680.3C	*		BraA03g044950.3C			BraA03g038800.3C
BraA03g044000.3C			BraA03g045690.3C	*		BraA03g044960.3C			BraA03g038810.3C
BraA03g044010.3C			BraA03g045700.3C	*		BraA03g044970.3C			BraA03g038820.3C
BraA03g044020.3C			BraA03g045710.3C	*		BraA03g044980.3C			BraA03g038830.3C
BraA03g044030.3C			BraA03g045720.3C	*		BraA03g044990.3C			BraA03g038840.3C
BraA03g044040.3C			BraA03g045730.3C	*		BraA03g045000.3C			BraA03g038850.3C
BraA03g044050.3C			BraA03g045740.3C	*		BraA03g045010.3C			BraA03g038860.3C
BraA03g044060.3C			BraA03g045750.3C	*		BraA03g045020.3C			BraA03g038870.3C
BraA03g044070.3C			BraA03g045760.3C	*		BraA03g045030.3C			BraA03g038880.3C
BraA03g044080.3C			BraA03g045770.3C	*		BraA03g045040.3C			BraA03g038890.3C
BraA03g044090.3C			BraA03g045780.3C	*		BraA03g045050.3C			BraA03g038900.3C
BraA03g044100.3C			BraA03g045790.3C	*		BraA03g045060.3C			BraA03g038910.3C
BraA03g044110.3C			BraA03g045800.3C	*		BraA03g045070.3C			BraA03g038920.3C
BraA03g044120.3C			BraA03g045810.3C	*		BraA03g045080.3C			BraA03g038930.3C
BraA03g044130.3C			BraA03g045820.3C	*		BraA03g045090.3C			BraA03g038940.3C
BraA03g044140.3C			BraA03g045830.3C	*		BraA03g045100.3C			BraA03g038950.3C
BraA03g044150.3C			BraA03g045840.3C	*		BraA03g045110.3C			BraA03g038960.3C
BraA03g044160.3C			BraA03g045850.3C	*		BraA03g045120.3C			BraA03g038970.3C
BraA03g044170.3C			BraA03g045860.3C	*		BraA03g045130.3C			BraA03g038980.3C
BraA03g044180.3C			BraA03g045870.3C	*		BraA03g045140.3C			BraA03g038990.3C
BraA03g044190.3C			BraA03g045880.3C	*		BraA03g045150.3C			BraA03g039000.3C
BraA03g044200.3C			BraA03g045890.3C	*		BraA03g045160.3C			BraA03g039010.3C
BraA03g044210.3C			BraA03g045900.3C	*		BraA03g045170.3C			BraA03g039020.3C
BraA03g044220.3C			BraA03g045910.3C	*		BraA03g045180.3C			BraA03g039030.3C
BraA03g044230.3C			BraA03g045920.3C	*		BraA03g045190.3C			BraA03g039040.3C
BraA03g044240.3C			BraA03g045930.3C	*		BraA03g045200.3C			BraA03g039050.3C
BraA03g044250.3C			BraA03g045940.3C	*		BraA03g045210.3C			BraA03g039060.3C
BraA03g044260.3C			BraA03g045950.3C	*		BraA03g045220.3C			BraA03g039070.3C
BraA03g044270.3C			BraA03g045960.3C	*		BraA03g045230.3C			BraA03g039080.3C
BraA03g044280.3C			BraA03g045970.3C	*		BraA03g045240.3C			BraA03g039090.3C
BraA03g044290.3C			BraA03g045980.3C	*		BraA03g045250.3C			BraA03g039100.3C
BraA03g044300.3C			BraA03g045990.3C	*		BraA03g045260.3C			BraA03g039110.3C
BraA03g044310.3C			BraA03g046000.3C	*		BraA03g045270.3C			BraA03g039120.3C
BraA03g044320.3C			BraA03g046010.3C	*		BraA03g045280.3C	*		BraA03g039130.3C
BraA03g044330.3C			BraA03g046020.3C	*		BraA03g045290.3C	*		BraA03g039140.3C
BraA03g044340.3C			BraA03g046030.3C	*		BraA03g045300.3C	*		BraA03g039150.3C
BraA03g044350.3C			BraA03g046040.3C	*		BraA03g045310.3C	*		BraA03g039160.3C
BraA03g044360.3C			BraA03g046050.3C	*		BraA03g045320.3C	*		BraA03g039170.3C
BraA03g044370.3C			BraA03g046060.3C	*		BraA03g045330.3C	*		BraA03g039180.3C
BraA03g044380.3C			BraA03g046070.3C	*		BraA03g045340.3C	*		BraA03g039190.3C
BraA03g044390.3C			BraA03g046080.3C	*		BraA03g045350.3C	*		BraA03g039200.3C
BraA03g044400.3C			BraA03g046090.3C	*		BraA03g045360.3C	*		BraA03g039210.3C
BraA03g044410.3C			BraA03g046100.3C	*		BraA03g045370.3C	*		BraA03g039220.3C
BraA03g044420.3C			BraA03g046110.3C	*		BraA03g045380.3C	*		BraA03g039230.3C
BraA03g044430.3C			BraA03g046120.3C	*		BraA03g045390.3C	*		BraA03g039240.3C
BraA03g044440.3C			BraA03g046130.3C	*		BraA03g045400.3C	*		BraA03g039250.3C
BraA03g044450.3C			BraA03g046140.3C	*		BraA03g045410.3C	*		BraA03g039260.3C
BraA03g044460.3C			BraA03g046150.3C	*		BraA03g045420.3C	*		BraA03g039270.3C
BraA03g044470.3C			BraA03g046160.3C	*		BraA03g045430.3C	*		BraA03g039280.3C
BraA03g044480.3C			BraA03g046170.3C	*		BraA03g045440.3C	*		BraA03g039290.3C
BraA03g044490.3C			BraA03g046180.3C	*		BraA03g045450.3C	*		BraA03g039300.3C
BraA03g044500.3C			BraA03g046190.3C	*		BraA03g045460.3C	*		BraA03g039310.3C
BraA03g044510.3C			BraA03g046200.3C	*		BraA03g045470.3C	*		BraA03g039320.3C
BraA03g044520.3C			BraA03g046210.3C	*		BraA03g045480.3C	*		BraA03g039330.3C
BraA03g044530.3C			BraA03g046220.3C	*		BraA03g045490.3C	*		BraA03g039340.3C
BraA03g044540.3C			BraA03g046230.3C	*		BraA03g045500.3C	*		BraA03g039350.3C
BraA03g044550.3C			BraA03g046240.3C	*		BraA03g045510.3C	*		BraA03g039360.3C
BraA03g044560.3C			BraA03g046250.3C	*		BraA03g045520.3C	*		BraA03g039370.3C
BraA03g044570.3C			BraA03g046260.3C	*		BraA03g045530.3C	*		BraA03g039380.3C
BraA03g044580.3C			BraA03g046270.3C	*		BraA03g045540.3C	*		BraA03g039390.3C
BraA03g044590.3C			BraA03g046280.3C	*		BraA03g045550.3C	*		BraA03g039400.3C
BraA03g044600.3C			BraA03g046290.3C	*		BraA03g045560.3C	*		BraA03g039410.3C
BraA03g044610.3C			BraA03g046300.3C	*		BraA03g045570.3C	*		BraA03g039420.3C
BraA03g044620.3C			BraA03g046310.3C	*		BraA03g045580.3C	*		BraA03g039430.3C
BraA03g044630.3C			BraA03g046320.3C	*		BraA03g045590.3C	*		BraA03g039440.3C
BraA03g044640.3C			BraA03g046330.3C	*		BraA03g045600.3C	*		BraA03g039450.3C
BraA03g044650.3C			BraA03g046340.3C	*		BraA03g045610.3C	*		BraA03g039460.3C
BraA03g044660.3C			BraA03g046350.3C	*		BraA03g045620.3C	*		BraA03g039470.3C
BraA03g044670.3C			BraA03g046360.3C	*		BraA03g045630.3C	*		BraA03g039480.3C
BraA03g044680.3C			BraA03g046370.3C	*		BraA03g045640.3C	*		BraA03g039490.3C
BraA03g044690.3C			BraA03g046380.3C	*		BraA03g045650.3C	*		BraA03g039500.3C
BraA03g044700.3C			BraA03g046390.3C	*		BraA03g045660.3C	*		BraA03g039510.3C
BraA03g044710.3C			BraA03g046400.3C	*		BraA03g045670.3C	*		BraA03g039520.3C
BraA03g044720.3C			BraA03g046410.3C	*		BraA03g045680.3C	*		BraA03g039530.3C
BraA03g044730.3C			BraA03g046420.3C	*		BraA03g045690.3C	*		BraA03g039540.3C
BraA03g044740.3C			BraA03g046430.3C	*		BraA03g045700.3C	*		BraA03g039550.3C
BraA03g044750.3C			BraA03g046440.3C	*		BraA03g045710.3C	*		BraA03g039560.3C
BraA03g044760.3C			BraA03g046450.3C	*		BraA03g045720.3C	*		BraA03g039570.3C
BraA03g044770.3C			BraA03g046460.3C	*		BraA03g045730.3C	*		BraA03g039580.3C
BraA03g044780.3C			BraA03g046470.3C	*		BraA03g045740.3C	*		BraA03g039590.3C
BraA03g044790.3C			BraA03g046480.3C	*		BraA03g045750.3C	*		BraA03g039600.3C
BraA03g044800.3C			BraA03g046490.3C	*		BraA03g045760.3C	*		BraA03g039610.3C
BraA03g044810.3C			BraA03g046500.3C	*		BraA03g045770.3C	*		BraA03g039620.3C
BraA03g044820.3C			BraA03g046510.3C	*		BraA03g045780.3C	*		BraA03g039630.3C
BraA03g044830.3C			BraA03g046520.3C	*		BraA03g045790.3C	*		BraA03g039640.3C
BraA03g044840.3C			BraA03g046530.3C	*		BraA03g045800.3C	*		BraA03g039650.3C
BraA03g044850.3C			BraA03g046540.3C	*		BraA03g045810.3C	*		BraA03g039660.3C
BraA03g044860.3C			BraA03g046550.3C	*		BraA03g045820.3C	*		BraA03g039670.3C
BraA03g044870.3C			BraA03g046560.3C	*		BraA03g045830.3C	*		BraA03g039680.3C
BraA03g044880.3C			BraA03g046570.3C	*		BraA03g045840.3C	*		BraA03g039690.3C
BraA03g044890.3C			BraA03g046580.3C	*		BraA03g045850.3C	*		BraA03g039700.3C
BraA03g044900.3C			BraA03g046590.3C	*		BraA03g045860.3C	*		BraA03g039710.3C
BraA03g044910.3C			BraA03g046600.3C	*		BraA03g045870.3C	*		BraA03g039720.3C
BraA03g044920.3C			BraA03g046610.3C	*		BraA03g045880.3C	*		BraA03g039730.3C
BraA03g044930.3C			BraA03g046620.3C	*		BraA03g045890.3C	*		BraA03g039740.3C
BraA03g044940.3C			BraA03g046630.3C	*		BraA03g045900.3C	*		BraA03g039750.3C
BraA03g044950.3C			BraA03g046640.3C	*		BraA03g045910.3C	*		BraA03g039760.3C
BraA03g044960.3C			BraA03g046650.3C	*		BraA03g045920.3C	*		BraA03g039770.3C
BraA03g044970.3C			BraA03g046660.3C	*		BraA03g045930.3C	*		BraA03g039780.3C
BraA03g044980.3C			BraA03g046670.3C	*		BraA03g045940.3C	*		BraA03g039790.3C
BraA03g044990.3C			BraA03g046680.3C	*		BraA03g045950.3C	*		BraA03g039800.3C
BraA03g045000.3C			BraA03g046690.3C	*		BraA03g045960.3C	*		BraA03g039810.3C
BraA03g045010.3C			BraA03g046700.3C	*		BraA03g045970.3C	*		BraA03g039820.3C
BraA03g045020.3C			BraA03g046710.3C	*		BraA03g045980.3C	*		BraA03g039830.3C
BraA03g045030.3C			BraA03g046720.3C	*		BraA03g045990.3C	*		BraA03g039840.3C
BraA03g045040.3C			BraA03g046730.3C	*		BraA03g046000.3C	*		BraA03g039850.3C
BraA03g045050.3C			BraA03g046740.3C	*		BraA03g046010.3C	*		BraA03g039860.3C
BraA03g045060.3C			BraA03g046750.3C	*		BraA03g046020.3C	*		BraA03g039870.3C
BraA03g045070.3C			BraA03g046760.3C	*		BraA03g046030.3C	*		BraA03g039880.3C
BraA03g045080.3C			BraA03g046770.3C	*		BraA03g046040.3C	*		BraA03g039890.3C
BraA03g045090.3C			BraA03g046780.3C	*		BraA03g046050.3C	*		BraA03g039900.3C
BraA03g045100.3C			BraA03g046790.3C	*		BraA03g046060.3C	*		BraA03g039910.3C
BraA03g045110.3C			BraA03g046800.3C	*		BraA03g046070.3C	*		BraA03g039920.3C
BraA03g045120.3C			BraA03g046810.3C	*		BraA03g046080.3C	*		BraA03g039930.3C
BraA03g045130.3C			BraA03g046820.3C	*		BraA03g046090.3C	*		BraA03g039940.3C
BraA03g045140.3C			BraA03g046830.3C	*		BraA03g046100.3C	*		BraA03g039950.3C
BraA03g045150.3C			BraA03g046840.3C	*		BraA03g046110.3C	*		BraA03g039960.3C
BraA03g045160.3C			BraA03g046850.3C	*		BraA03g046120.3C	*		BraA03g039970.3C
BraA03g045170.3C			BraA03g046860.3C	*		BraA03g046130.3C	*		BraA03g039980.3C
BraA03g045180.3C			BraA03g046870.3C	*		BraA03g046140.3C	*		BraA03g039990.3C
BraA03g045190.3C			BraA03g046880.3C	*		BraA03g046150.3C	*		BraA03g040000.3C
BraA03g045200.3C			BraA03g046890.3C	*		BraA03g046160.3C	*		BraA03g040010.3C
BraA03g045210.3C			BraA03g046900.3C	*		BraA03g046170.3C	*		BraA03g040020.3C
BraA03g045220.3C			BraA03g046910.3C	*		BraA03g046180.3C	*		BraA03g040030.3C
BraA03g045230.3C			BraA03g046920.3C	*		BraA03g046190.3C	*		BraA03g040040.3C
BraA03g045240.3C			BraA03g046930.3C	*		BraA03g046200.3C	*		BraA03g040050.3C
BraA03g045250.3C			BraA03g046940.3C	*		BraA03g046210.3C	*		BraA03g040060.3C
BraA03g045260.3C			BraA03g046950.3C	*		BraA03g046220.3C	*		BraA03g040070.3C
BraA03g045270.3C			BraA03g046960.3C	*		BraA03g046230.3C	*		BraA03g040080.3C
BraA03g045280.3C	*		BraA03g046970.3C	*		BraA03g046240.3C	*		BraA03g040090.3C
BraA03g045290.3C	*		BraA03g046980.3C	*		BraA03g046250.3C	*		BraA03g040100.3C
BraA03g045300.3C	*		BraA03g046990.3C	*		BraA03g046260.3C	*		BraA03g040110.3C
BraA03g045310.3C	*		BraA03g047000.3C	*		BraA03g046270.3C	*		BraA03g040120.3C
BraA03g045320.3C	*		BraA03g047010.3C	*		BraA03g046280.3C	*		BraA03g040130.3C
BraA03g045330.3C	*		BraA03g047020.3C	*		BraA03g046290.3C	*		BraA03g040140.3C
BraA03g045340.3C	*		BraA03g047030.3C	*		BraA03g046300.3C	*		BraA03g040150.3C
BraA03g045350.3C	*		BraA03g047040.3C	*		BraA03g046310.3C	*		BraA03g040160.3C
BraA03g045360.3C	*		BraA03g047050.3C	*		BraA03g046320.3C	*		BraA03g040170.3C
BraA03g045370.3C	*		BraA03g047060.3C	*		BraA03g046330.3C	*		BraA03g040180.3C
BraA03g045380.3C	*		BraA03g047070.3C	*		BraA03g046340.3C	*		BraA03g040190.3C
BraA03g045390.3C	*		BraA03g047080.3C	*		BraA03g046350.3C	*		BraA03g040200.3C
BraA03g045400.3C	*		BraA03g047090.3C	*		BraA03g046360.3C	*		BraA03g040210.3C
BraA03g045410.3C	*		BraA03g047100.3C	*		BraA03g046370.3C	*		BraA03g040220.3C
BraA03g045420.3C	*		BraA03g047110.3C	*		BraA03g046380.3C	*		BraA03g040230.3C
BraA03g045430.3C	*		BraA03g047120.3C	*		BraA03g046390.3C	*		BraA03g040240.3C
BraA03g045440.3C	*		BraA03g047130.3C	*		BraA03g046400.3C	*		BraA03g040250.3C
BraA03g045450.3C	*		BraA03g047140.3C	*		BraA03g046410.3C	*		BraA03g040260.3C
BraA03g045460.3C	*		BraA03g047150.3C	*		BraA03g046420.3C	*		BraA03g040270.3C
BraA03g045470.3C	*		BraA03g047160.3C	*		BraA03g046430.3C	*		BraA03g040280.3C
BraA03g045480.3C	*		BraA03g047170.3C	*		BraA03g046440.3C	*		BraA03g040290.3C
BraA03g045490.3C	*		BraA03g047180.3C	*		BraA03g046450.3C	*		BraA03g040300.3C
BraA03g045500.3C	*		BraA03g047190.3C	*		BraA03g046460.3C	*		BraA03g040310.3C
BraA03g045510.3C	*		BraA03g047200.3C	*		BraA03g046470.3C	*		BraA03g040320.3C
BraA03g045520.3C	*		BraA03g047210.3C	*		BraA03g046480.3C	*		BraA03g040330.3C
BraA03g045530.3C	*		BraA03g047220.3C	*		BraA03g046490.3C	*		BraA03g040340.3C
BraA03g045540.3C	*		BraA03g047230.3C	*		BraA03g046500.3C	*		BraA03g040350.3C
BraA03g045550.3C	*		BraA03g047240.3C	*		BraA03g046510.3C	*		BraA03g040360.3C
BraA03g045560.3C	*		BraA03g047250.3C	*		BraA03g046520.3C	*		BraA03g040370.3C
BraA03g045570.3C	*		BraA03g047260.3C	*		BraA03g046530.3C	*		BraA03g040380.3C
BraA03g045580.3C	*		BraA03g047270.3C	*		BraA03g046540.3C	*		BraA03g040390.3C
BraA03g045590.3C	*		BraA03g047280.3C	*		BraA03g046550.3C	*		BraA03g040400.3C
BraA03g045600.3C	*		BraA03g047290.3C	*		BraA03g046560.3C	*		BraA03g040410.3C
BraA03g045610.3C	*		BraA03g047300.3C	*		BraA03g046570.3C	*		BraA03g040420.3C
BraA03g045620.3C	*		BraA03g047310.3C	*		BraA03g046580.3C	*		BraA03g040430.3C
BraA03g045630.3C	*		BraA03g047320.3C	*		BraA03g046590.3C	*		BraA03g040440.3C
BraA03g045640.3C	*		BraA03g047330.3C	*		BraA03g046600.3C	*		BraA03g040450.3C
BraA03g045650.3C	*		BraA03g047340.3C	*		BraA03g046610.3C	*		BraA03g040460.3C
BraA03g045660.3C	*		BraA03g047350.3C	*		BraA03g046620.3C	*		BraA03g040470.3C
BraA03g045670.3C	*		BraA03g047360.3C	*		BraA03g046630.3C	*		BraA03g040480.3C
BraA03g045680.3C	*		BraA03g047370.3C	*		BraA03g046640.3C	*		BraA03g040490.3C
BraA03g045690.3C	*		BraA03g047380.3C	*		BraA03g046650.3C	*		BraA03g040500.3C
BraA03g045700.3C	*		BraA03g047390.3C	*		BraA03g046660.3C	*		BraA03g040510.3C
BraA03g045710.3C	*		BraA03g047400.3C	*		BraA03g046670.3C	*		BraA03g040520.3C
BraA03g045720.3C	*		BraA03g047410.3C	*		BraA03g046680.3C	*		BraA03g040530.3C
BraA03g045730.3C	*		BraA03g047420.3C	*		BraA03g046690.3C	*		BraA03g040540.3C
BraA03g045740.3C	*		BraA03g047430.3C	*		BraA03g046700.3C	*		BraA03g040550.3C
BraA03g045750.3C	*		BraA03g047440.3C	*		BraA03g046710.3C	*		BraA03g040560.3C
BraA03g045760.3C	*		BraA03g047450.3C	*		BraA03g046720.3C	*		BraA03g040570.3C
BraA03g045770.3C	*		BraA03g047460.3C	*		BraA03g046730.3C	*		BraA03g040580.3C
BraA03g045780.3C	*		BraA03g047470.3C	*		BraA03g046740.3C	*		BraA03g040590.3C
BraA03g045790.3C	*		BraA03g047480.3C	*		BraA03g046750.3C	*		BraA03g040600.3C
BraA03g045800.3C	*		BraA03g047490.3C	*		BraA03g046760.3C	*		BraA03g040610.3C
BraA03g045810.3C	*		BraA03g047500.3C	*		BraA03g046770.3C	*		BraA03g040620.3C
BraA03g045820.3C	*		BraA03g047510.3C	*		BraA03g046780.3C	*		BraA03g040630.3C
BraA03g045830.3C	*		BraA03g047520.3C	*		BraA03g046790.3C	*		BraA03g040640.3C
BraA03g045840.3C	*		BraA03g047530.3C	*		BraA03g046800.3C	*		BraA03g040650.3C
BraA03g045850.3C	*		BraA03g047540.3C	*		BraA03g046810.3C	*		BraA03g040660.3C
BraA03g045860.3C	*		BraA03g047550.3C	*		BraA03g046820.3C	*		BraA03g040670.3C
BraA03g045870.3C	*		BraA03g047560.3C	*		BraA03g046830.3C	*		BraA03g040680.3C
BraA03g045880.3C	*		BraA03g047570.3C	*		BraA03g046840.3C	*		BraA03g040690.3C
BraA03g045890.3C	*		BraA03g047580.3C	*		BraA03g046850.3C	*		BraA03g040700.3C
BraA03g045900.3C	*		BraA03g047590.3C	*		BraA03g046860.3C	*		BraA03g040710.3C
BraA03g045910.3C	*		BraA03g047600.3C	*		BraA03g046870.3C	*		BraA03g040720.3C
BraA03g045920.3C	*		BraA03g047610.3C	*		BraA03g046880.3C	*		BraA03g040730.3C
BraA03g045930.3C	*		BraA03g047620.3C	*		BraA03g046890.3C	*		BraA03g040740.3C
BraA03g045940.3C	*		BraA03g047630.3C	*		BraA03g046900.3C	*		BraA03g040750.3C
BraA03g045950.3C	*		BraA03g047640.3C	*		BraA03g046910.3C	*		BraA03g040760.3C
BraA03g045960.3C	*		BraA03g047650.3C	*		BraA03g046920.3C	*		BraA03g040770.3C
BraA03g045970.3C	*		BraA03g047660.3C	*		BraA03g046930.3C	*		BraA03g040780.3C
BraA03g045980.3C	*		BraA03g047670.3C	*		BraA03g046940.3C	*		BraA03g040790.3C
BraA03g045990.3C	*		BraA03g047680.3C	*		BraA03g046950.3C	*		BraA03g040800.3C
BraA03g046000.3C	*		BraA03g047690.3C	*		BraA03g046960.3C	*		BraA03g040810.3C
BraA03g046010.3C	*		BraA03g047700.3C	*		BraA03g046970.3C	*		BraA03g040820.3C
BraA03g046020.3C	*		BraA03g047710.3C	*		BraA03g046980.3C	*		BraA03g040830.3C
BraA03g046030.3C	*		BraA03g047720.3C	*		BraA03g046990.3C	*		BraA03g040840.3C
BraA03g046040.3C	*		BraA03g047730.3C	*		BraA03g047000.3C	*		BraA03g040850.3C
BraA03g046050.3C	*		BraA03g047740.3C	*		BraA03g047010.3C	*		BraA03g040860.3C
BraA03g046060.3C	*		BraA03g047750.3C	*		BraA03g047020.3C	*		BraA03g040870.3C
BraA03g046070.3C	*		BraA03g047760.3C	*		BraA03g047030.3C	*		BraA03g040880.3C
BraA03g046080.3C	*		BraA03g047770.3C	*		BraA03g047040.3C	*		BraA03g040890.3C
BraA03g046090.3C	*		BraA03g047780.3C	*		BraA03g047050.3C	*		BraA03g040900.3C
BraA03g046100.3C	*		BraA03g047790.3C	*		BraA03g047060.3C	*		BraA03g040910.3C
BraA03g046110.3C	*		BraA03g047800.3C	*		BraA03g047070.3C	*		BraA03g040920.3C
BraA03g046120.3C	*		BraA03g047810.3C	*		BraA03g047080.3C	*		BraA03g040930.3C
BraA03g046130.3C	*		BraA03g047820.3C	*		BraA03g047090.3C	*		BraA03g040940.3C
BraA03g046140.3C	*		BraA03g047830.3C	*		BraA03g047100.3C	*		BraA03g040950.3C
BraA03g046150.3C	*		BraA03g047840.3C	*		BraA03g047110.3C	*		BraA03g040960.3C
BraA03g046160.3C	*		BraA03g047850.3C	*		BraA03g047120.3C	*		BraA03g040970.3C
BraA03g046170.3C	*		BraA03g047860.3C	*		BraA03g047130.3C	*		BraA03g040980.3C
BraA03g046180.3C	*		BraA03g047870.3C	*		BraA03g047140.3C	*		BraA03g040990.3C
BraA03g046190.3C	*		BraA03g047880.3C	*		BraA03g047150.3C	*		BraA03g041000.3C
BraA03g046200.3C	*		BraA03g047890.3C	*		BraA03g047160.3C	*		BraA03g041010.3C
BraA03g046210.3C	*		BraA03g047900.3C	*		BraA03g047170.3C	*		BraA03g041020.3C
BraA03g046220.3C	*		BraA03g047910.3C	*		BraA03g047180.3C	*		BraA03g041030.3C
BraA03g046230.3C	*		BraA03g047920.3C	*		BraA03g047190.3C	*		BraA03g041040.3C
BraA03g046240.3C	*		BraA03g047930.3C	*		BraA03g047200.3C	*		BraA03g041050.3C
BraA03g046250.3C	*		BraA03g047940.3C	*		BraA03g047210.3C	*		BraA03g041060.3C
BraA03g046260.3C	*		BraA03g047950.3C	*		BraA03g047220.3C	*		BraA03g041070.3C
BraA03g046270.3C	*		BraA03g047960.3C	*		BraA03g047230.3C	*		BraA03g041080.3C
BraA03g046280.3C	*		BraA03g047970.3C	*		BraA03g047240.3C	*		BraA03g041090.3C
BraA03g046290.3C	*		BraA03g047980.3C	*		BraA03g047250.3C	*		BraA03g041100.3C
BraA03g046300.3C	*		BraA03g047990.3C	*		BraA03g047260.3C	*		BraA03g041110.3C
BraA03g046310.3C	*		BraA03g048000.3C	*		BraA03g047270.3C	*		BraA03g041120.3C
BraA03g046320.3C	*		BraA03g048010.3C	*		BraA03g047280.3C	*		BraA03g041130.3C
BraA03g046330.3C	*		BraA03g048020.3C	*		BraA03g047290.3C	*		BraA03g041140.3C
BraA03g046340.3C	*		BraA03g048030.3C	*		BraA03g047300.3C	*		BraA03g041150.3C
BraA03g046350.3C	*		BraA03g048040.3C	*		BraA03g047310.3C	*		BraA03g041160.3C
BraA03g046360.3C	*		BraA03g048050.3C	*		BraA03g047320.3C	*		BraA03g041170.3C
BraA03g046370.3C	*		BraA03g048060.3C	*		BraA03g047330.3C	*		BraA03g041180.3C
BraA03g046380.3C	*		BraA03g048070.3C	*		BraA03g047340.3C	*		BraA03g041190.3C
BraA03g046390.3C	*		BraA03g048080.3C	*		BraA03g047350.3C	*		BraA03g041200.3C
BraA03g046400.3C	*		BraA03g048090.3C	*		BraA03g047360.3C	*		BraA03g041210.3C
BraA03g046410.3C	*		BraA03g048100.3C	*		BraA03g047370.3C	*		BraA03g041220.3C
BraA03g046420.3C	*		BraA03g048110.3C	*		BraA03g047380.3C	*		BraA03g041230.3C
BraA03g046430.3C	*		BraA03g048120.3C	*		BraA03g047390.3C	*		BraA03g041240.3C
BraA03g046440.3C	*		BraA03g048130.3C	*		BraA03g047400.3C	*		BraA03g041250.3C
BraA03g046450.3C	*		BraA03g048140.3C	*		BraA03g047410.3C	*		BraA03g041260.3C
BraA03g046460.3C	*		BraA03g048150.3C	*		BraA03g047420.3C	*		BraA03g041270.3C
BraA03g046470.3C	*		BraA03g048160.3C	*		BraA03g047430.3C	*		BraA03g041280.3C
BraA03g046480.3C	*		BraA03g048170.3C	*		BraA03g047440.3C	*		BraA03g041290.3C
BraA03g046490.3C	*		BraA03g048180.3C	*		BraA03g047450.3C	*		BraA03g041300.3C
BraA03g046500.3C	*		BraA03g048190.3C	*		BraA03g047460.3C	*		BraA03g041310.3C
BraA03g046510.3C	*		BraA03g048200.3C	*		BraA03g047470.3C	*		BraA03g041320.3C
BraA03g046520.3C	*		BraA03g048210.3C	*		BraA03g047480.3C	*		BraA03g041330.3C
BraA03g046530.3C	*		BraA03g048220.3C	*		BraA03g047490.3C	*		BraA03g041340.3C
BraA03g046540.3C	*		BraA03g048230.3C	*		BraA03g047500.3C	*		BraA03g041350.3C
BraA03g046550.3C	*		BraA03g048240.3C	*		BraA03g047510.3C	*		BraA03g041360.3C
BraA03g046560.3C	*		BraA03g048250.3C	*		BraA03g047520.3C	*		BraA03g041370.3C
BraA03g046570.3C	*		BraA03g048260.3C	*		BraA03g047530.3C	*		BraA03g041380.3C
BraA03g046580.3C	*		BraA03g048270.3C	*		BraA03g047540.3C	*		BraA03g041390.3C
BraA03g046590.3C	*		BraA03g048280.3C	*		BraA03g047550.3C	*		BraA03g041400.3C
BraA03g046600.3C	*		BraA03g048290.3C	*		BraA03g047560.3C	*		BraA03g041410.3C
BraA03g046610.3C	*		BraA03g048300.3C	*		BraA03g047570.3C	*		BraA03g041420.3C
BraA03g046620.3C	*		BraA03g048310.3C	*		BraA03g047580.3C	*		BraA03g041430.3C
BraA03g046630.3C	*		BraA03g048320.3C	*		BraA03g047590.3C	*		BraA03g041440.3C
BraA03g046640.3C	*		BraA03g048330.3C	*		BraA03g047600.3C	*		BraA03g041450.3C
BraA03g046650.3C	*		BraA03g048340.3C	*		BraA03g047610.3C	*		BraA03g041460.3C
BraA03g046660.3C	*		BraA03g048350.3C	*		BraA03g047620.3C	*		BraA03g041470.3C
BraA03g046670.3C	*		BraA03g048360.3C	*		BraA03g047630.3C	*		BraA03g041480.3C
BraA03g046680.3C	*		BraA03g048370.3C	*		BraA03g047640.3C	*		BraA03g041490.3C
BraA03g046690.3C	*		BraA03g048380.3C	*		BraA03g047650.3C	*		BraA03g041500.3C
BraA03g046700.3C	*		BraA03g048390.3C	*		BraA03g047660.3C	*		BraA03g041510.3C
BraA03g046710.3C	*		BraA03g048400.3C	*		BraA03g047670.3C	*		BraA03g041520.3C
BraA03g046720.3C	*		BraA03g048410.3C	*		BraA03g047680.3C	*		BraA03g041530.3C
BraA03g046730.3C	*		BraA03g048420.3C	*		BraA03g047690.3C	*		BraA03g041540.3C
BraA03g046740.3C	*		BraA03g048430.3C	*		BraA03g047700.3C	*		BraA03g041550.3C
BraA03g046750.3C	*		BraA03g048440.3C	*		BraA03g047710.3C	*		BraA03g041560.3C
BraA03g046760.3C	*		BraA03g048450.3C	*		BraA03g047720.3C	*		BraA03g041570.3C
BraA03g046770.3C	*		BraA03g048460.3C	*		BraA03g047730.3C	*		BraA03g041580.3C
BraA03g046780.3C	*		BraA03g048470.3C	*		BraA03g047740.3C	*		BraA03g041590.3C
BraA03g046790.3C	*		BraA03g048480.3C	*		BraA03g047750.3C	*		BraA03g041600.3C
BraA03g046800.3C	*		BraA03g048490.3C	*		BraA03g047760.3C	*		BraA03g041610.3C
BraA03g046810.3C	*		BraA03g048500.3C	*		BraA03g047770.3C	*		BraA03g041620.3C
BraA03g046820.3C	*		BraA03g048510.3C	*		BraA03g047780.3C	*		BraA03g041630.3C
BraA03g046830.3C	*		BraA03g048520.3C	*		BraA03g047790.3C	*		BraA03g041640.3C
BraA03g046840.3C	*		BraA03g048530.3C	*		BraA03g047800.3C	*		BraA03g041650.3C
BraA03g046850.3C	*		BraA03g048540.3C	*		BraA03g047810.3C	*		BraA03g041660.3C
BraA03g046860.3C	*		BraA03g048550.3C	*		BraA03g047820.3C	*		BraA03g041670.3C
BraA03g046870.3C	*		BraA03g048560.3C	*		BraA03g047830.3C	*		BraA03g041680.3C
BraA03g046880.3C	*		BraA03g048570.3C	*		BraA03g047840.3C	*		BraA03g041690.3C
BraA03g046890.3C	*		BraA03g048580.3C	*		BraA03g047850.3C	*		BraA03g041700.3C
BraA03g046900.3C	*		BraA03g048590.3C	*		BraA03g047860.3C	*		BraA03g041710.3C
BraA03g046910.3C	*		BraA03g048600.3C	*		BraA03g047870.3C	*		BraA03g041720.3C
BraA03g046920.3C	*		BraA03g048610.3C	*		BraA03g047880.3C	*		BraA03g041730.3C
BraA03g046930.3C	*		BraA03g048620.3C	*		BraA03g047890.3C	*		BraA03g041740.3C
BraA03g046940.3C	*		BraA03g048630.3C	*		BraA03g047900.3C	*		BraA03g041750.3C
BraA03g046950.3C	*		BraA03g048640.3C	*		BraA03g047910.3C	*		BraA03g041760.3C
BraA03g046960.3C	*		BraA03g048650.3C	*		BraA03g047920.3C	*		BraA03g041770.3C
BraA03g046970.3C	*		BraA03g048660.3C	*		BraA03g047930.3C	*		BraA03g041780.3C
BraA03g046980.3C	*		BraA03g048670.3C	*		BraA03g047940.3C	*		BraA03g041790.3C
BraA03g046990.3C	*		BraA03g048680.3C	*		BraA03g047950.3C	*		BraA03g041800.3C
BraA03g047000.3C	*		BraA03g048690.3C	*		BraA03g047960.3C	*		BraA03g041810.3C
BraA03g047010.3C	*		BraA03g048700.3C	*		BraA03g047970.3C	*		BraA03g041820.3C
BraA03g047020.3C	*		BraA03g048710.3C	*		BraA03g047980.3C	*		BraA03g041830.3C
BraA03g047030.3C	*		BraA03g048720.3C	*		BraA03g047990.3C	*		BraA03g041840.3C
BraA03g047040.3C	*		BraA03g048730.3C	*		BraA03g048000.3C	*		BraA03g041850.3C
BraA03g047050.3C	*		BraA03g048740.3C	*		BraA03g048010.3C	*		BraA03g041860.3C
BraA03g047060.3C	*		BraA03g048750.3C	*		BraA03g048020.3C	*		BraA03g041870.3C
BraA03g047070.3C	*		BraA03g048760.3C	*		BraA03g048030.3C	*		BraA03g041880.3C
BraA03g047080.3C	*		BraA03g048770.3C	*		BraA03g048040.3C	*		BraA03g041890.3C
BraA03g047090.3C	*		BraA03g048780.3C	*		BraA03g048050.3C	*		BraA03g041900.3C
BraA03g047100.3C	*		BraA03g048790.3C	*		BraA03g048060.3C	*		BraA03g041910.3C
BraA03g047110.3C	*		BraA03g048800.3C	*		BraA03g048070.3C	*		BraA03g041920.3C
BraA03g047120.3C	*		BraA03g048810.3C	*		BraA03g048080.3C	*		BraA03g041930.3C
BraA03g047130.3C	*		BraA03g048820.3C	*		BraA03g048090.3C	*		BraA03g041940.3C
BraA03g047140.3C	*		BraA03g048830.3C	*		BraA03g048100.3C	*		BraA03g041950.3C
BraA03g047150.3C	*		BraA03g048840.3C	*		BraA03g048110.3C	*		BraA03g041960.3C
BraA03g047160.3C	*		BraA03g048850.3C	*		BraA03g048120.3C	*		BraA03g041970.3C
BraA03g047170.3C	*		BraA03g048860.3C	*		BraA03g048130.3C	*		BraA03g041980.3C
BraA03g047180.3C	*		BraA03g048870.3C	*		BraA03g048140.3C	*		BraA03g041990.3C
BraA03g047190.3C	*		BraA03g048880.3C	*		BraA03g048150.3C	*		BraA03g042000.3C
BraA03g047200.3C	*		BraA03g048890.3C	*		BraA03g048160.3C	*		BraA03g042010.3C
BraA03g047210.3C	*		BraA03g048900.3C	*		BraA03g048170.3C	*		BraA03g042020.3C
BraA03g047220.3C	*		BraA03g048910.3C	*		BraA03g048180.3C	*		BraA03g042030.3C
BraA03g047230.3C	*		BraA03g048920.3C	*		BraA03g048190.3C	*		BraA03g042040.3C
BraA03g047240.3C	*		BraA03g048930.3C	*		BraA03g048200.3C	*		BraA03g042050.3C
BraA03g047250.3C	*		BraA03g048940.3C	*		BraA03g048210.3C	*		BraA03g042060.3C
BraA03g047260.3C	*		BraA03g048950.3C	*		BraA03g048220.3C	*		BraA03g042070.3C
BraA03g047270.3C	*		BraA03g048960.3C	*		BraA03g048230.3C	*		BraA03g042080.3C
BraA03g047280.3C	*		BraA03g048970.3C	*		BraA03g048240.3C	*		BraA03g042090.3C
BraA03g047290.3C	*		BraA03g048980.3C	*		BraA03g048250.3C	*		BraA03g042100.3C
BraA03g047300.3C	*		BraA03g048990.3C	*		BraA03g048260.3C	*		BraA03g042110.3C
BraA03g047310.3C	*		BraA03g049000.3C	*		BraA03g048270.3C	*		BraA03g042120.3C
BraA03g047320.3C	*		BraA03g049010.3C	*		BraA03g048280.3C	*		BraA03g042130.3C
BraA03g047330.3C	*		BraA03g049020.3C	*		BraA03g048290.3C	*		BraA03g042140.3C
BraA03g047340.3C	*		BraA03g049030.3C	*		BraA03g048300.3C	*		BraA03g042150.3C
BraA03g047350.3C	*		BraA03g049040.3C	*		BraA03g048310.3C	*		BraA03g042160.3C
BraA03g047360.3C	*		BraA03g049050.3C	*		BraA03g048320.3C	*		BraA03g042170.3C
BraA03g047370.3C	*		BraA03g049060.3C	*		BraA03g048330.3C	*		BraA03g042180.3C
BraA03g047380.3C	*		BraA03g049070.3C	*		BraA03g048340.3C	*		BraA03g042190.3C
BraA03g047390.3C	*		BraA03g049080.3C	*		BraA03g048350.3C	*		BraA03g042200.3C
BraA03g047400.3C	*		BraA03g049090.3C	*		BraA03g048360.3C	*		BraA03g042210.3C
BraA03g047410.3C	*		BraA03g049100.3C	*		BraA03g048370.3C	*		BraA03g042220.3C
BraA03g047420.3C	*		BraA03g049110.3C	*		BraA03g048380.3C	*		BraA03g042230.3C
BraA03g047430.3C	*		BraA03g049120.3C	*		BraA03g048390.3C	*		BraA03g042240.3C
BraA03g047440.3C	*		BraA03g049130.3C	*		BraA03g048400.3C	*		BraA03g042250.3C
BraA03g047450.3C	*		BraA03g049140.3C	*		BraA03g048410.3C	*		BraA03g042260.3C
BraA03g047460.3C	*		BraA03g049150.3C	*		BraA03g048420.3C	*		BraA03g042270.3C
BraA03g047470.3C	*		BraA03g049160.3C	*		BraA03g048430.3C	*		BraA03g042280.3C
BraA03g047480.3C	*		BraA03g049170.3C	*		BraA03g048440.3C	*		BraA03g042290.3C
BraA03g047490.3C	*		BraA03g049180.3C	*		BraA03g048450.3C	*		BraA03g042300.3C
BraA03g047500.3C	*		BraA03g049190.3C	*		BraA03g048460.3C	*		BraA03g042310.3C
BraA03g047510.3C	*		BraA03g049200.3C	*		BraA03g048470.3C	*		BraA03g042320.3C
BraA03g047520.3C	*		BraA03g049210.3C	*		BraA03g048480.3C	*		BraA03g042330.3C
BraA03g047530.3C	*		BraA03g049220.3C	*		BraA03g048490.3C	*		BraA03g042340.3C
BraA03g047540.3C	*		BraA03g049230.3C	*		BraA03g048500.3C	*		BraA03g042350.3C
BraA03g047550.3C	*		BraA03g049240.3C	*		BraA03g048510.3C	*		BraA03g042360.3C
BraA03g047560.3C	*		BraA03g049250.3C	*		BraA03g048520.3C	*		BraA03g042370.3C
BraA03g047570.3C	*		BraA03g049260.3C	*		BraA03g048530.3C	*		BraA03g042380.3C
BraA03g047580.3C	*		BraA03g049270.3C	*		BraA03g048540.3C	*		BraA03g042390.3C
BraA03g047590.3C	*		BraA03g049280.3C	*		BraA03g048550.3C	*		BraA03g042400.3C
BraA03g047600.3C	*		BraA03g049290.3C	*		BraA03g048560.3C	*		BraA03g042410.3C
BraA03g047610.3C	*		BraA03g049300.3C	*		BraA03g048570.3C	*		BraA03g042420.3C
BraA03g047620.3C	*		BraA03g049310.3C	*		BraA03g048580.3C	*		BraA03g042430.3C
BraA03g047630.3C	*		BraA03g049320.3C	*		BraA03g048590.3C	*		BraA03g042440.3C
BraA03g047640.3C	*		BraA03g049330.3C	*		BraA03g048600.3C	*		BraA03g042450.3C
BraA03g047650.3C	*		BraA03g049340.3C	*		BraA03g048610.3C	*		BraA03g042460.3C
BraA03g047660.3C	*		BraA03g049350.3C	*		BraA03g048620.3C	*		BraA03g042470.3C
BraA03g047670.3C	*		BraA03g049360.3C	*		BraA03g048630.3C	*		BraA03g042480.3C
BraA03g047680.3C	*		BraA03g049370.3C	*		BraA03g048640.3C	*		BraA03g042490.3C
BraA03g047690.3C	*		BraA03g049380.3C	*		BraA03g048650.3C	*		BraA03g042500.3C
BraA03g047700.3C	*		BraA03g049390.3C	*		BraA03g048660.3C	*		BraA03g042510.3C
BraA03g047710.3C	*		BraA03g049400.3C	*		BraA03g048670.3C	*		BraA03g042520.3C
BraA03g047720.3C	*		BraA03g049410.3C	*		BraA03g048680.3C	*		BraA03g042530.3C
BraA03g047730.3C	*		BraA03g049420.3C	*		BraA03g048690.3C	*		BraA03g042540.3C
BraA03g047740.3C	*		BraA03g049430.3C	*		BraA03g048700.3C	*		BraA03g042550.3C
BraA03g047750.3C	*		BraA03g049440.3C	*		BraA03g048710.3C	*		BraA03g042560.3C
BraA03g047760.3C	*		BraA03g049450.3C	*		BraA03g048720.3C	*		BraA03g042570.3C
BraA03g047770.3C	*		BraA03g049460.3C	*		BraA03g048730.3C	*		BraA03g042580.3C
BraA03g047780.3C	*		BraA03g049470.3C	*		BraA03g048740.3C	*		BraA03g042590.3C
BraA03g047790.3C	*		BraA03g049480.3C	*		BraA03g048750.3C	*		BraA03g042600.3C
BraA03g047800.3C	*		BraA03g049490.3C	*		BraA03g048760.3C	*		BraA03g042610.3C
BraA03g047810.3C	*		BraA03g049500.3C	*		BraA03g048770.3C	*		BraA03g042620.3C
BraA03g047820.3C	*		BraA03g049510.3C	*		BraA03g048780.3C	*		BraA03g042630.3C
BraA03g047830.3C	*		BraA03g049520.3C	*		BraA03g048790.3C	*		BraA03g042640.3C
BraA03g047840.3C	*		BraA03g049530.3C	*		BraA03g048800.3C	*		BraA03g042650.3C
BraA03g047850.3C	*		BraA03g049540.3C	*		BraA03g048810.3C	*		BraA03g042660.3C
BraA03g047860.3C	*		BraA03g049550.3C	*		BraA03g048820.3C	*		BraA03g042670.3C
BraA03g047870.3C	*		BraA03g049560.3C	*		BraA03g048830.3C	*		BraA03g042680.3C
BraA03g047880.3C	*		BraA03g049570.3C	*		BraA03g048840.3C	*		BraA03g042690.3C
BraA03g047890.3C	*		BraA03g049580.3C	*		BraA03g048850.3C	*		BraA03g042700.3C
BraA03g047900.3C	*		BraA03g049590.3C	*		BraA03g048860.3C	*		BraA03g042710.3C
BraA03g047910.3C	*		BraA03g049600.3C	*		BraA03g048870.3C	*		BraA03g042720.3C
BraA03g047920.3C	*		BraA03g049610.3C	*		BraA03g048880.3C	*		BraA03g042730.3C
BraA03g047930.3C	*		BraA03g049620.3C	*		BraA03g048890.3C	*		BraA03g042740.3C
BraA03g047940.3C	*		BraA03g049630.3C	*		BraA03g048900.3C	*		BraA03g042750.3C
BraA03g047950.3C	*		BraA03g049640.3C	*		BraA03g048910.3C	*		BraA03g042760.3C
BraA03g047960.3C	*		BraA03g049650.3C	*		BraA03g048920.3C	*		BraA03g042770.3C
BraA03g047970.3C	*		BraA03g049660.3C	*		BraA03g048930.3C	*		BraA03g042780.3C
BraA03g047980.3C	*		BraA03g049670.3C	*		BraA03g048940.3C	*		BraA03g042790.3C
BraA03g047990.3C	*		BraA03g049680.3C	*		BraA03g048950.3C	*		BraA03g042800.3C
BraA03g048000.3C	*		BraA03g049690.3C	*		BraA03g048960.3C	*		BraA03g042810.3C
BraA03g048010.3C	*		BraA03g049700.3C	*		BraA03g048970.3C	*		BraA03g042820.3C
BraA03g048020.3C	*		BraA03g049710.3C	*		BraA03g048980.3C	*		BraA03g042830.3C
BraA03g048030.3C	*		BraA03g049720.3C	*		BraA03g048990.3C	*		BraA03g042840.3C
BraA03g048040.3C	*		BraA03g049730.3C	*		BraA03g049000.3C	*		BraA03g042850.3C
BraA03g048050.3C	*		BraA03g049740.3C	*		BraA03g049010.3C	*		BraA03g042860.3C
BraA03g048060.3C	*		BraA03g049750.3C	*		BraA03g049020.3C	*		BraA03g042870.3C
BraA03g048070.3C	*		BraA03g049760.3C	*		BraA03g049030.3C	*		BraA03g042880.3C
BraA03g048080.3C	*		BraA03g049770.3C	*		BraA03g049040.3C	*		BraA03g042890.3C
BraA03g048090.3C	*		BraA03g049780.3C	*		BraA03g049050.3C	*		BraA03g042900.3C
BraA03g048100.3C	*		BraA03g049790.3C	*		BraA03g049060.3C	*		BraA03g042910.3C
BraA03g048110.3C	*		BraA03g049800.3C	*		BraA03g049070.3C	*		BraA03g042920.3C
BraA03g048120.3C	*		BraA03g049810.3C	*		BraA03g049080.3C	*		BraA03g042930.3C
BraA03g048130.3C	*		BraA03g049820.3C	*		BraA03g049090.3C	*		BraA03g042940.3C
BraA03g048140.3C	*		BraA03g049830.3C	*		BraA03g049100.3C	*		BraA03g042950.3C
BraA03g048150.3C	*		BraA03g049840.3C	*		BraA03g049110.3C	*		BraA03g042960.3C
BraA03g048160.3C	*		BraA03g049850.3C	*		BraA03g049120.3C	*		BraA03g042970.3C
BraA03g048170.3C	*		BraA03g049860.3C	*		BraA03g049130.3C	*		BraA03g042980.3C
BraA03g048180.3C	*		BraA03g049870.3C	*		BraA03g049140.3C	*		BraA03g042990.3C
BraA03g048190.3C	*		BraA03g049880.3C	*		BraA03g049150.3C	*		BraA03g043000.3C
BraA03g048200.3C	*		BraA03g049890.3C	*		BraA03g049160.3C	*		BraA03g043010.3C
BraA03g048210.3C	*		BraA03g049900.3C	*		BraA03g049170.3C	*		BraA03g043020.3C
BraA03g048220.3C	*		BraA03g049910.3C	*		BraA03g049180.3C	*		BraA03g043030.3C
BraA03g048230.3C	*		BraA03g049920.3C	*		BraA03g049190.3C	*		BraA03g043040.3C
BraA03g048240.3C	*		BraA03g049930.3C	*		BraA03g049200.3C	*		BraA03g043050.3C
BraA03g048250.3C	*		BraA03g049940.3C	*		BraA03g049210.3C	*		BraA03g043060.3C
BraA03g048260.3C	*		BraA03g049950.3C	*		BraA03g049220.3C	*		BraA03g043070.3C
BraA03g048270.3C	*		BraA03g049960.3C	*		BraA03g049230.3C	*		BraA03g043080.3C
BraA03g048280.3C	*		BraA03g049970.3C	*		BraA03g049240.3C	*		BraA03g043090.3C
BraA03g048290.3C	*		BraA03g049980.3C	*		BraA03g049250.3C	*		BraA03g043100.3C
BraA03g048300.3C	*		BraA03g049990.3C	*		BraA03g049260.3C	*		BraA03g043110.3C
BraA03g048310.3C	*		BraA03g050000.3C	*		BraA03g049270.3C	*		BraA03g043120.3C
BraA03g048320.3C	*		BraA03g050010.3C	*		BraA03g049280.3C	*		BraA03g043130.3C
BraA03g048330.3C	*		BraA03g050020.3C	*		BraA03g049290.3C	*		BraA03g043140.3C
BraA03g048340.3C	*		BraA03g050030.3C	*		BraA03g049300.3C	*		BraA03g043150.3C
BraA03g048350.3C	*		BraA03g050040.3C	*		BraA03g049310.3C	*		BraA03g043160.3C
BraA03g048360.3C	*		BraA03g050050.3C	*		BraA03g049320.3C	*		BraA03g043170.3C
BraA03g048370.3C	*		BraA03g050060.3C	*		BraA03g049330.3C	*		BraA03g043180.3C
BraA03g048380.3C	*		BraA03g050070.3C	*		BraA03g049340.3C	*		BraA03g043190.3C
BraA03g048390.3C	*		BraA03g050080.3C	*		BraA03g049350.3C	*		BraA03g043200.3C
BraA03g048400.3C	*		BraA03g050090.3C	*		BraA03g049360.3C	*		BraA03g043210.3C
BraA03g048410.3C	*		BraA03g050100.3C	*		BraA03g049370.3C	*		BraA03g043220.3C
BraA03g048420.3C	*		BraA03g050110.3C	*		BraA03g049380.3C	*		BraA03g043230.3C
BraA03g048430.3C	*		BraA03g050120.3C	*		BraA03g049390.3C	*		BraA03g043240.3C
BraA03g048440.3C	*		BraA03g050130.3C	*		BraA03g049400.3C	*		BraA03g043250.3C
BraA03g048450.3C	*		BraA03g050140.3C	*		BraA03g049410.3C	*		BraA03g043260.3C
BraA03g048460.3C	*		BraA03g050150.3C	*		BraA03g049420.3C	*		BraA03g043270.3C
BraA03g048470.3C	*		BraA03g050160.3C	*		BraA03g049430.3C	*		BraA03g043280.3C
BraA03g048480.3C	*		BraA03g050170.3C	*		BraA03g049440.3C	*		BraA03g043290.3C
BraA03g048490.3C	*		BraA03g050180.3C	*		BraA03g049450.3C	*		BraA03g043300.3C
BraA03g048500.3C	*		BraA03g050190.3C	*		BraA03g049460.3C	*		BraA03g043310.3C
BraA03g048510.3C	*		BraA03g050200.3C	*		BraA03g049470.3C	*		BraA03g043320.3C
BraA03g048520.3C	*		BraA03g050210.3C	*		BraA03g049480.3C	*		BraA03g043330.3C
BraA03g048530.3C	*		BraA03g050220.3C	*		BraA03g049490.3C	*		BraA03g043340.3C
BraA03g048540.3C	*		BraA03g050230.3C	*		BraA03g049500.3C	*		BraA03g043350.3C
BraA03g048550.3C	*		BraA03g050240.3C	*		BraA03g049510.3C	*		BraA03g043360.3C
BraA03g048560.3C	*		BraA03g050250.3C	*		BraA03g049520.3C	*		BraA03g043370.3C
BraA03g048570.3C	*		BraA03g050260.3C	*		BraA03g049530.3C	*		BraA03g043380.3C
BraA03g048580.3C	*		BraA03g050270.3C	*		BraA03g049540.3C	*		BraA03g043390.3C
BraA03g048590.3C	*		BraA03g050280.3C	*		BraA03g049550.3C	*		BraA03g043400.3C
BraA03g048600.3C	*		BraA03g050290.3C	*		BraA03g049560.3C	*		BraA03g043410.3C
BraA03g048610.3C	*		BraA03g050300.3C	*		BraA03g049570.3C	*		BraA03g043420.3C
BraA03g048620.3C	*		BraA03g050310.3C	*		BraA03g049580.3C	*		BraA03g043430.3C
BraA03g048630.3C	*		BraA03g050320.3C	*		BraA03g049590.3C	*		BraA03g043440.3C
BraA03g048640.3C	*		BraA03g050330.3C	*		BraA03g049600.3C	*		BraA03g043450.3C
BraA03g048650.3C	*		BraA03g050340.3C	*		BraA03g049610.3C	*		BraA03g043460.3C
BraA03g048660.3C	*		BraA03g050350.3C	*		BraA03g049620.3C	*		BraA03g043470.3C
BraA03g048670.3C	*		BraA03g050360.3C	*		BraA03g049630.3C	*		BraA03g043480.3C
BraA03g048680.3C	*		BraA03g050370.3C	*		BraA03g049640.3C	*		BraA03g043490.3C
BraA03g048690.3C	*		BraA03g050380.3C	*		BraA03g049650.3C	*		BraA03g043500.3C
BraA03g048700.3C	*		BraA03g050390.3C	*		BraA03g049660.3C	*		BraA03g043510.3C
BraA03g048710.3C	*		BraA03g050400.3C	*		BraA03g049670.3C	*		BraA03g043520.3C
BraA03g048720.3C	*		BraA03g050410.3C	*		BraA03g049680.3C	*		BraA03g043530.3C
BraA03g048730.3C	*		BraA03g050420.3C	*		BraA03g049690.3C	*		BraA03g043540.3C
BraA03g048740.3C	*		BraA03g050430.3C	*		BraA03g049700.3C	*		BraA03g043550.3C
BraA03g048750.3C	*		BraA03g050440.3C	*		BraA03g049710.3C	*		BraA03g043560.3C
BraA03g048760.3C	*		BraA03g050450.3C	*		BraA03g049720.3C	*		BraA03g043570.3C
BraA03g048770.3C	*		BraA03g050460.3C	*		BraA03g049730.3C	*		BraA03g043580.3C
BraA03g048780.3C	*		BraA03g050470.3C	*		BraA03g049740.3C	*		BraA03g043590.3C
BraA03g048790.3C	*		BraA03g050480.3C	*		BraA03g049750.3C	*		BraA03g043600.3C
BraA03g048800.3C	*		BraA03g050490.3C	*		BraA03g049760.3C	*		BraA03g043610.3C
BraA03g048810.3C	*		BraA03g050500.3C	*		BraA03g049770.3C	*		BraA03g043620.3C
BraA03g048820.3C	*		BraA03g050510.3C	*		BraA03g049780.3C	*		BraA03g043630.3C
BraA03g048830.3C	*		BraA03g050520.3C	*		BraA03g049790.3C	*		BraA03g043640.3C
BraA03g048840.3C	*		BraA03g050530.3C	*		BraA03g049800.3C	*		BraA03g043650.3C
BraA03g048850.3C	*		BraA03g050540.3C	*		BraA03g049810.3C	*		BraA03g043660.3C
BraA03g048860.3C	*		BraA03g050550.3C	*		BraA03g049820.3C	*		BraA03g043670.3C
BraA03g048870.3C	*		BraA03g050560.3C	*		BraA03g049830.3C	*		BraA03g043680.3C
BraA03g048880.3C	*		BraA03g050570.3C	*		BraA03g049840.3C	*		BraA03g043690.3C
BraA03g048890.3C	*		BraA03g050580.3C	*		BraA03g049850.3C	*		BraA03g043700.3C
BraA03g048900.3C	*		BraA03g050590.3C	*		BraA03g049860.3C	*		BraA03g043710.3C
BraA03g048910.3C	*		BraA03g050600.3C	*		BraA03g049870.3C	*		BraA03g043720.3C
BraA03g048920.3C	*		BraA03g050610.3C	*		BraA03g049880.3C	*		BraA03g043730.3C
BraA03g048930.3C	*		BraA03g050620.3C	*		BraA03g049890.3C	*		BraA03g043740.3C
BraA03g048940.3C	*		BraA03g050630.3C	*		BraA03g049900.3C	*		BraA03g043750.3C
BraA03g048950.3C	*		BraA03g050640.3C	*		BraA03g049910.3C	*		BraA03g043760.3C
BraA03g048960.3C	*		BraA03g050650.3C	*		BraA03g049920.3C	*		BraA03g043770.3C
BraA03g048970.3C	*		BraA03g050660.3C	*		BraA03g049930.3C	*		BraA03g043780.3C
BraA03g048980.3C	*		BraA03g050670.3C	*		BraA03g049940.3C	*		BraA03g043790.3C
BraA03g048990.3C	*		BraA03g050680.3C	*		BraA03g049950.3C	*		BraA03g043800.3C
BraA03g049000.3C	*		BraA03g050690.3C	*		BraA03g049960.3C	*		BraA03g043810.3C
BraA03g049010.3C	*		BraA03g050700.3C	*		BraA03g049970.3C	*		BraA03g043820.3C
BraA03g049020.3C	*		BraA03g050710.3C	*		BraA03g049980.3C	*		BraA03g043830.3C
BraA03g049030.3C	*		BraA03g050720.3C	*		BraA03g049990.3C	*		BraA03g043840.3C
BraA03g049040.3C	*		BraA03g050730.3C	*		BraA03g050000.3C	*		BraA03g043850.3C
BraA03g049050.3C	*		BraA03g050740.3C	*		BraA03g050010.3C	*		BraA03g043860.3C
BraA03g049060.3C	*		BraA03g050750.3C	*		BraA03g050020.3C	*		BraA03g043870.3C
BraA03g049070.3C	*		BraA03g050760.3C	*		BraA03g050030.3C	*		BraA03g043880.3C
BraA03g049080.3C	*		BraA03g050770.3C	*		BraA03g050040.3C	*		BraA03g043890.3C
BraA03g049090.3C	*		BraA03g050780.3C	*		BraA03g050050.3C	*		BraA03g043900.3C
BraA03g049100.3C	*		BraA03g050790.3C	*		BraA03g050060.3C	*		BraA03g043910.3C
BraA03g049110.3C	*		BraA03g050800.3C	*		BraA03g050070.3C	*		BraA03g043920.3C
BraA03g049120.3C	*		BraA03g050810.3C	*		BraA03g050080.3C	*		BraA03g043930.3C
BraA03g049130.3C	*		BraA03g050820.3C	*		BraA03g050090.3C	*		BraA03g043940.3C
BraA03g049140.3C	*		BraA03g050830.3C	*		BraA03g050100.3C	*		BraA03g043950.3C
BraA03g049150.3C	*		BraA03g050840.3C	*		BraA03g050110.3C	*		BraA03g043960.3C
BraA03g049160.3C	*		BraA03g050850.3C	*		BraA03g050120.3C	*		BraA03g043970.3C
BraA03g049170.3C	*		BraA03g050860.3C	*		BraA03g050130.3C	*		BraA03g043980.3C
BraA03g049180.3C	*		BraA03g050870.3C	*		BraA03g050140.3C	*		BraA03g043990.3C
BraA03g049190.3C	*		BraA03g050880.3C	*		BraA03g050150.3C	*		BraA03g044000.3C
BraA03g049200.3C	*		BraA03g050890.3C	*		BraA03g050160.3C	*		BraA03g044010.3C
BraA03g049210.3C	*		BraA03g050900.3C	*		BraA03g050170.3C	*		BraA03g044020.3C
BraA03g049220.3C	*		BraA03g050910.3C	*		BraA03g050180.3C	*		BraA03g044030.3C
BraA03g049230.3C	*		BraA03g050920.3C	*		BraA03g050190.3C	*		BraA03g044040.3C
BraA03g049240.3C	*		BraA03g050930.3C	*		BraA03g050200.3C	*		BraA03g044050.3C
BraA03g049250.3C	*		BraA03g050940.3C	*		BraA03g050210.3C	*		BraA03g044060.3C
BraA03g049260.3C	*		BraA03g050950.3C	*		BraA03g050220.3C	*		BraA03g044070.3C
BraA03g049270.3C	*		BraA03g050960.3C	*		BraA03g050230.3C	*		BraA03g044080.3C
BraA03g049280.3C	*		BraA03g050970.3C	*		BraA03g050240.3C	*		BraA03g044090.3C
BraA03g049290.3C	*		BraA03g050980.3C	*		BraA03g050250.3C	*		BraA03g044100.3C
BraA03g049300.3C	*		BraA03g050990.3C	*		BraA03g050260.3C	*		BraA03g044110.3C
BraA03g049310.3C	*		BraA03g051000.3C	*		BraA03g050270.3C	*		BraA03g044120.3C
BraA03g049320.3C	*		BraA03g051010.3C	*		BraA03g050280.3C	*		BraA03g044130.3C
BraA03g049330.3C	*		BraA03g051020.3C	*		BraA03g050290.3C	*		BraA03g044140.3C
BraA03g049340.3C	*		BraA03g051030.3C	*		BraA03g050300.3C	*		BraA03g044150.3C
BraA03g049350.3C	*		BraA03g051040.3C	*		BraA03g050310.3C	*		BraA03g044160.3C
BraA03g049360.3C	*		BraA03g051050.3C	*		BraA03g050320.3C	*		BraA03g044170.3C
BraA03g049370.3C	*		BraA03g051060.3C	*		BraA03g050330.3C	*		BraA03g044180.3C
BraA03g049380.3C	*		BraA03g051070.3C	*		BraA03g050340.3C	*		BraA03g044190.3C
BraA03g049390.3C	*		BraA03g051080.3C	*		BraA03g050350.3C	*		BraA03g044200.3C
BraA03g049400.3C	*		BraA03g051090.3C	*		BraA03g050360.3C	*		BraA03g044210.3C
BraA03g049410.3C	*		BraA03g051100.3C	*		BraA03g050370.3C	*		BraA03g044220.3C
BraA03g049420.3C	*		BraA03g051110.3C	*		BraA03g050380.3C	*		BraA03g044230.3C
BraA03g049430.3C	*		BraA03g051120.3C	*		BraA03g050390.3C	*		BraA03g044240.3C
BraA03g049440.3C	*		BraA03g051130.3C	*		BraA03g050400.3C	*		BraA03g044250.3C
BraA03g049450.3C	*		BraA03g051140.3C	*		BraA03g050410.3C	*		BraA03g044260.3C
BraA03g049460.3C	*		BraA03g051150.3C	*		BraA03g050420.3C	*		BraA03g044270.3C
BraA03g049470.3C	*		BraA03g051160.3C	*		BraA03g050430.3C	*		BraA03g044280.3C
BraA03g049480.3C	*		BraA03g051170.3C	*		BraA03g050440.3C	*		BraA03g044290.3C
BraA03g049490.3C	*		BraA03g051180.3C	*		BraA03g050450.3C	*		BraA03g044300.3C
BraA03g049500.3C	*		BraA03g051190.3C	*		BraA03g050460.3C	*		BraA03g044310.3C
BraA03g049510.3C	*		BraA03g051200.3C	*		BraA03g050470.3C	*		BraA03g044320.3C
BraA03g049520.3C	*		BraA03g051210.3C	*		BraA03g050480.3C	*		BraA03g044330.3C
BraA03g049530.3C	*		BraA03g051220.3C	*		BraA03g050490.3C	*		BraA03g044340.3C
BraA03g049540.3C	*		BraA03g051230.3C	*		BraA03g050500.3C	*		BraA03g044350.3C
BraA03g049550.3C	*		BraA03g051240.3C	*		BraA03g050510.3C	*		BraA03g044360.3C
BraA03g049560.3C	*		BraA03g051250.3C	*		BraA03g050520.3C	*		BraA03g044370.3C
BraA03g049570.3C	*		BraA03g051260.3C	*		BraA03g050530.3C	*		BraA03g044380.3C
BraA03g049580.3C	*		BraA03g051270.3C	*		BraA03g050540.3C	*		BraA03g044390.3C
BraA03g049590.3C	*		BraA03g051280.3C	*		BraA03g050550.3C	*		BraA03g044400.3C
BraA03g049600.3C	*		BraA03g051290.3C	*		BraA03g050560.3C	*		BraA03g044410.3C
BraA03g049610.3C	*		BraA03g051300.3C	*		BraA03g050570.3C	*		BraA03g044420.3C
BraA03g049620.3C	*		BraA03g051310.3C	*		BraA03g050580.3C	*		BraA03g044430.3C
BraA03g049630.3C	*		BraA03g051320.3C	*		BraA03g050590.3C	*		BraA03g044440.3C
BraA03g049640.3C	*		BraA03g051330.3C	*		BraA03g050600.3C	*		BraA03g044450.3C
BraA03g049650.3C	*		BraA03g051340.3C	*		BraA03g050610.3C	*		BraA03g044460.3C
BraA03g049660.3C	*		BraA03g051350.3C	*		BraA03g050620.3C	*		BraA03g044470.3C
BraA03g049670.3C	*		BraA03g051360.3C	*		BraA03g050630.3C	*		BraA03g044480.3C
BraA03g049680.3C	*		BraA03g051370.3C	*		BraA03g050640.3C	*		BraA03g044490.3C
BraA03g049690.3C	*		BraA03g051380.3C	*		BraA03g050650.3C	*		BraA03g044500.3C
BraA03g049700.3C	*		BraA03g051390.3C	*		BraA03g050660.3C	*		BraA03g044510.3C
BraA03g049710.3C	*		BraA03g051400.3C	*		BraA03g050670.3C	*		BraA03g044520.3C
BraA03g049720.3C	*		BraA03g051410.3C	*		BraA03g050680.3C	*		BraA03g044530.3C
BraA03g049730.3C	*		BraA03g051420.3C	*		BraA03g050690.3C	*		BraA03g044540.3C
BraA03g049740.3C	*		BraA03g051430.3C	*		BraA03g050700.3C	*		BraA03g044550.3C
BraA03g049750.3C	*		BraA03g051440.3C	*		BraA03g050710.3C	*		BraA03g044560.3C
BraA03g049760.3C	*		BraA03g051450.3C	*		BraA03g050720.3C	*		BraA03g044570.3C
BraA03g049770.3C	*		BraA03g051460.3C	*		BraA03g050730.3C	*		BraA03g044580.3C
BraA03g049780.3C	*		BraA03g051470.3C	*		BraA03g050740.3C	*		BraA03g044590.3C
BraA03g049790.3C	*		BraA03g051480.3C	*		BraA03g050750.3C	*		BraA03g044600.3C
BraA03g049800.3C	*		BraA03g051490.3C	*		BraA03g050760.3C	*		BraA03g044610.3C
BraA03g049810.3C	*		BraA03g051500.3C	*		BraA03g050770.3C	*		BraA03g044620.3C
BraA03g049820.3C	*		BraA03g051510.3C	*		BraA03g050780.3C	*		BraA03g044630.3C
BraA03g049830.3C	*		BraA03g051520.3C	*		BraA03g050790.3C	*		BraA03g044640.3C
BraA03g049840.3C	*		BraA03g051530.3C	*		BraA03g050800.3C	*		BraA03g044650.3C
BraA03g049850.3C	*		BraA03g051540.3C	*		BraA03g050810.3C	*		BraA03g044660.3C
BraA03g049860.3C	*		BraA03g051550.3C	*		BraA03g050820.3C	*		BraA03g044670.3C
BraA03g049870.3C	*		BraA03g051560.3C	*		BraA03g050830.3C	*		BraA03g044680.3C
BraA03g049880.3C	*		BraA03g051570.3C	*		BraA03g050840.3C	*		BraA03g044690.3C
BraA03g049890.3C	*		BraA03g051580.3C	*		BraA03g050850.3C	*		BraA03g044700.3C
BraA03g049900.3C	*		BraA03g051590.3C	*		BraA03g050860.3C	*		BraA03g044710.3C
BraA03g049910.3C	*		BraA03g051600.3C	*		BraA03g050870.3C	*		BraA03g044720.3C
BraA03g049920.3C	*		BraA03g051610.3C	*		BraA03g050880.3C	*		BraA03g044730.3C
BraA03g049930.3C	*		BraA03g051620.3C	*		BraA03g050890.3C	*		BraA03g044740.3C
BraA03g049940.3C	*		BraA03g051630.3C	*		BraA03g050900.3C	*		BraA03g044750.3C
BraA03g049950.3C	*		BraA03g051640.3C	*		BraA03g050910.3C	*		BraA03g044760.3C
BraA03g049960.3C	*		BraA03g051650.3C	*		BraA03g050920.3C	*		BraA03g044770.3C
BraA03g049970.3C	*		BraA03g051660.3C	*		BraA03g050930.3C	*		BraA03g044780.3C
BraA03g049980.3C	*		BraA03g051670.3C	*		BraA03g050940.3C	*		BraA03g044790.3C
BraA03g049990.3C	*		BraA03g051680.3C	*		BraA03g050950.3C	*		BraA03g044800.3C
BraA03g050000.3C	*		BraA03g051690.3C	*		BraA03g050960.3C	*		BraA03g044810.3C
BraA03g050010.3C	*		BraA03g051700.3C	*		BraA03g050970.3C	*		BraA03g044820.3C
BraA03g050020.3C	*		BraA03g051710.3C	*		BraA03g050980.3C	*		BraA03g044830.3C
BraA03g050030.3C	*		BraA03g051720.3C	*		BraA03g050990.3C	*		BraA03g044840.3C
BraA03g050040.3C	*		BraA03g051730.3C	*		BraA03g051000.3C	*		BraA03g044850.3C
BraA03g050050.3C	*		BraA03g051740.3C	*		BraA03g051010.3C	*		BraA03g044860.3C
BraA03g050060.3C	*		BraA03g051750.3C	*		BraA03g051020.3C	*		BraA03g044870.3C
BraA03g050070.3C	*		BraA03g051760.3C	*		BraA03g051030.3C	*		BraA03g044880.3C
BraA03g050080.3C	*		BraA03g051770.3C	*		BraA03g051040.3C	*		BraA03g044890.3C
BraA03g050090.3C	*		BraA03g051780.3C	*		BraA03g051050.3C	*		BraA03g044900.3C
BraA03g050100.3C	*		BraA03g051790.3C	*		BraA03g051060.3C	*		BraA03g044910.3C
BraA03g050110.3C	*		BraA03g051800.3C	*		BraA03g051070.3C	*		BraA03g044920.3C
BraA03g050120.3C	*		BraA03g051810.3C	*		BraA03g051080.3C	*		BraA03g044930.3C
BraA03g050130.3C	*		BraA03g051820.3C	*		BraA03g051090.3C	*		BraA03g044940.3C
BraA03g050140.3C	*		BraA03g051830.3C	*		BraA03g051100.3C	*		BraA03g044950.3C
BraA03g050150.3C	*		BraA03g051840.3C	*		BraA03g051110.3C	*		BraA03g044960.3C
BraA03g050160.3C	*		BraA03g051850.3C	*		BraA03g051120.3C	*		BraA03g044970.3C
BraA03g050170.3C	*		BraA03g051860.3C	*		BraA03g051130.3C	*		BraA03g044980.3C
BraA03g050180.3C	*		BraA03g051870.3C	*		BraA03g051140.3C	*		BraA03g044990.3C
BraA03g050190.3C	*		BraA03g051880.3C	*		BraA03g051150.3C	*		BraA03g045000.3C
BraA03g050200.3C	*		BraA03g051890.3C	*		BraA03g051160.3C	*		BraA03g045010.3C
BraA03g050210.3C	*		BraA03g051900.3C	*		BraA03g051170.3C	*		BraA03g045020.3C
BraA03g050220.3C	*		BraA03g051910.3C	*		BraA03g051180.3C	*		BraA03g045030.3C
BraA03g050230.3C	*		BraA03g051920.3C	*		BraA03g051190.3C	*		BraA03g045040.3C
BraA03g050240.3C	*		BraA03g051930.3C	*		BraA03g051200.3C	*		BraA03g045050.3C
BraA03g050250.3C	*		BraA03g051940.3C	*		BraA03g051210.3C	*		BraA03g045060.3C
BraA03g050260.3C	*		BraA03g051950.3C	*		BraA03g051220.3C	*		BraA03g045070.3C
BraA03g050270.3C	*		BraA03g051960.3C	*		BraA03g051230.3C	*		BraA03g045080.3C
BraA03g050280.3C	*		BraA03g051970.3C	*		BraA03g051240.3C	*		BraA03g045090.3C
BraA03g050290.3C	*		BraA03g051980.3C	*		BraA03g051250.3C	*		BraA03g045100.3C
BraA03g050300.3C	*		BraA03g051990.3C	*		BraA03g051260.3C	*		BraA03g045110.3C
BraA03g050310.3C	*		BraA03g052000.3C	*		BraA03g051270.3C	*		BraA03g045120.3C
BraA03g050320.3C	*		BraA03g052010.3C	*		BraA03g051280.3C	*		BraA03g045130.3C
BraA03g050330.3C	*		BraA03g052020.3C	*		BraA03g051290.3C	*		BraA03g045140.3C
BraA03g050340.3C	*		BraA03g052030.3C	*		BraA03g051300.3C	*		BraA03g045150.3C
BraA03g050350.3C	*		BraA03g052040.3C	*		BraA03g051310.3C	*		BraA03g045160.3C
BraA03g050360.3C	*		BraA03g052050.3C	*		BraA03g051320.3C	*		BraA03g045170.3C
BraA03g050370.3C	*		BraA03g052060.3C	*		BraA03g051330.3C	*		BraA03g045180.3C
BraA03g050380.3C	*		BraA03g052070.3C	*		BraA03g051340.3C	*		BraA03g045190.3C
BraA03g050390.3C	*		BraA03g052080.3C	*		BraA03g051350.3C	*		BraA03g045200.3C
BraA03g050400.3C	*		BraA03g052090.3C	*		BraA03g051360.3C	*		BraA03g045210.3C
BraA03g050410.3C	*		BraA03g052100.3C	*		BraA03g051370.3C	*		BraA03g045220.3C
BraA03g050420.3C	*		BraA03g052110.3C	*		BraA03g051380.3C	*		BraA03g045230.3C
BraA03g050430.3C	*		BraA03g052120.3C	*		BraA03g051390.3C	*		BraA03g045240.3C
BraA03g050440.3C	*		BraA03g052130.3C	*		BraA03g051400.3C	*		BraA03g045250.3C
BraA03g050450.3C	*		BraA03g052140.3C	*		BraA03g051410.3C	*		BraA03g045260.3C
BraA03g050460.3C	*		BraA03g052150.3C	*		BraA03g051420.3C	*		BraA03g045270.3C
BraA03g050470.3C	*		BraA03g052160.3C	*		BraA03g051430.3C	*		BraA03g045280.3C	*
BraA03g050480.3C	*		BraA03g052170.3C	*		BraA03g051440.3C	*		BraA03g045290.3C	*
BraA03g050490.3C	*		BraA03g052180.3C	*		BraA03g051450.3C	*		BraA03g045300.3C	*
BraA03g050500.3C	*		BraA03g052190.3C	*		BraA03g051460.3C	*		BraA03g045310.3C	*
BraA03g050510.3C	*		BraA03g052200.3C	*		BraA03g051470.3C	*		BraA03g045320.3C	*
BraA03g050520.3C	*		BraA03g052210.3C	*		BraA03g051480.3C	*		BraA03g045330.3C	*
BraA03g050530.3C	*		BraA03g052220.3C	*		BraA03g051490.3C	*		BraA03g045340.3C	*
BraA03g050540.3C	*		BraA03g052230.3C	*		BraA03g051500.3C	*		BraA03g045350.3C	*
BraA03g050550.3C	*		BraA03g052240.3C	*		BraA03g051510.3C	*		BraA03g045360.3C	*
BraA03g050560.3C	*		BraA03g052250.3C	*		BraA03g051520.3C	*		BraA03g045370.3C	*
BraA03g050570.3C	*		BraA03g052260.3C	*		BraA03g051530.3C	*		BraA03g045380.3C	*
BraA03g050580.3C	*		BraA03g052270.3C	*		BraA03g051540.3C	*		BraA03g045390.3C	*
BraA03g050590.3C	*		BraA03g052280.3C	*		BraA03g051550.3C	*		BraA03g045400.3C	*
BraA03g050600.3C	*		BraA03g052290.3C	*		BraA03g051560.3C	*		BraA03g045410.3C	*
BraA03g050610.3C	*		BraA03g052300.3C	*		BraA03g051570.3C	*		BraA03g045420.3C	*
BraA03g050620.3C	*		BraA03g052310.3C	*		BraA03g051580.3C	*		BraA03g045430.3C	*
BraA03g050630.3C	*		BraA03g052320.3C	*		BraA03g051590.3C	*		BraA03g045440.3C	*
BraA03g050640.3C	*		BraA03g052330.3C	*		BraA03g051600.3C	*		BraA03g045450.3C	*
BraA03g050650.3C	*		BraA03g052340.3C	*		BraA03g051610.3C	*		BraA03g045460.3C	*
BraA03g050660.3C	*		BraA03g052350.3C	*		BraA03g051620.3C	*		BraA03g045470.3C	*
BraA03g050670.3C	*		BraA03g052360.3C	*		BraA03g051630.3C	*		BraA03g045480.3C	*
BraA03g050680.3C	*		BraA03g052370.3C	*		BraA03g051640.3C	*		BraA03g045490.3C	*
BraA03g050690.3C	*		BraA03g052380.3C	*		BraA03g051650.3C	*		BraA03g045500.3C	*
BraA03g050700.3C	*		BraA03g052390.3C	*		BraA03g051660.3C	*		BraA03g045510.3C	*
BraA03g050710.3C	*		BraA03g052400.3C	*		BraA03g051670.3C	*		BraA03g045520.3C	*
BraA03g050720.3C	*		BraA03g052410.3C	*		BraA03g051680.3C	*		BraA03g045530.3C	*
BraA03g050730.3C	*		BraA03g052420.3C	*		BraA03g051690.3C	*		BraA03g045540.3C	*
BraA03g050740.3C	*		BraA03g052430.3C	*		BraA03g051700.3C	*		BraA03g045550.3C	*
BraA03g050750.3C	*		BraA03g052440.3C	*		BraA03g051710.3C	*		BraA03g045560.3C	*
BraA03g050760.3C	*		BraA03g052450.3C	*		BraA03g051720.3C	*		BraA03g045570.3C	*
BraA03g050770.3C	*		BraA03g052460.3C	*		BraA03g051730.3C	*		BraA03g045580.3C	*
BraA03g050780.3C	*		BraA03g052470.3C	*		BraA03g051740.3C	*		BraA03g045590.3C	*
BraA03g050790.3C	*		BraA03g052480.3C	*		BraA03g051750.3C	*		BraA03g045600.3C	*
BraA03g050800.3C	*		BraA03g052490.3C	*		BraA03g051760.3C	*		BraA03g045610.3C	*
BraA03g050810.3C	*		BraA03g052500.3C	*		BraA03g051770.3C	*		BraA03g045620.3C	*
BraA03g050820.3C	*		BraA03g052510.3C	*		BraA03g051780.3C	*		BraA03g045630.3C	*
BraA03g050830.3C	*		BraA03g052520.3C	*		BraA03g051790.3C	*		BraA03g045640.3C	*
BraA03g050840.3C	*		BraA03g052530.3C	*		BraA03g051800.3C	*		BraA03g045650.3C	*
BraA03g050850.3C	*		BraA03g052540.3C	*		BraA03g051810.3C	*		BraA03g045660.3C	*
BraA03g050860.3C	*		BraA03g052550.3C	*		BraA03g051820.3C	*		BraA03g045670.3C	*
BraA03g050870.3C	*		BraA03g052560.3C	*		BraA03g051830.3C	*		BraA03g045680.3C	*
BraA03g050880.3C	*		BraA03g052570.3C	*		BraA03g051840.3C	*		BraA03g045690.3C	*
BraA03g050890.3C	*		BraA03g052580.3C	*		BraA03g051850.3C	*		BraA03g045700.3C	*
BraA03g050900.3C	*		BraA03g052590.3C	*		BraA03g051860.3C	*		BraA03g045710.3C	*
BraA03g050910.3C	*		BraA03g052600.3C	*		BraA03g051870.3C	*		BraA03g045720.3C	*
BraA03g050920.3C	*		BraA03g052610.3C	*		BraA03g051880.3C	*		BraA03g045730.3C	*
BraA03g050930.3C	*		BraA03g052620.3C	*		BraA03g051890.3C	*		BraA03g045740.3C	*
BraA03g050940.3C	*		BraA03g052630.3C	*		BraA03g051900.3C	*		BraA03g045750.3C	*
BraA03g050950.3C	*		BraA03g052640.3C	*		BraA03g051910.3C	*		BraA03g045760.3C	*
BraA03g050960.3C	*		BraA03g052650.3C	*		BraA03g051920.3C	*		BraA03g045770.3C	*
BraA03g050970.3C	*		BraA03g052660.3C	*		BraA03g051930.3C	*		BraA03g045780.3C	*
BraA03g050980.3C	*		BraA03g052670.3C	*		BraA03g051940.3C	*		BraA03g045790.3C	*
BraA03g050990.3C	*		BraA03g052680.3C	*		BraA03g051950.3C	*		BraA03g045800.3C	*
BraA03g051000.3C	*		BraA03g052690.3C	*		BraA03g051960.3C	*		BraA03g045810.3C	*
BraA03g051010.3C	*		BraA03g052700.3C	*		BraA03g051970.3C	*		BraA03g045820.3C	*
BraA03g051020.3C	*		BraA03g052710.3C	*		BraA03g051980.3C	*		BraA03g045830.3C	*
BraA03g051030.3C	*		BraA03g052720.3C	*		BraA03g051990.3C	*		BraA03g045840.3C	*
BraA03g051040.3C	*		BraA03g052730.3C	*		BraA03g052000.3C	*		BraA03g045850.3C	*
BraA03g051050.3C	*		BraA03g052740.3C	*		BraA03g052010.3C	*		BraA03g045860.3C	*
BraA03g051060.3C	*		BraA03g052750.3C	*		BraA03g052020.3C	*		BraA03g045870.3C	*
BraA03g051070.3C	*		BraA03g052760.3C	*		BraA03g052030.3C	*		BraA03g045880.3C	*
BraA03g051080.3C	*		BraA03g052770.3C	*		BraA03g052040.3C	*		BraA03g045890.3C	*
BraA03g051090.3C	*		BraA03g052780.3C	*		BraA03g052050.3C	*		BraA03g045900.3C	*
BraA03g051100.3C	*		BraA03g052790.3C	*		BraA03g052060.3C	*		BraA03g045910.3C	*
BraA03g051110.3C	*		BraA03g052800.3C	*		BraA03g052070.3C	*		BraA03g045920.3C	*
BraA03g051120.3C	*		BraA03g052810.3C	*		BraA03g052080.3C	*		BraA03g045930.3C	*
BraA03g051130.3C	*		BraA03g052820.3C	*		BraA03g052090.3C	*		BraA03g045940.3C	*
BraA03g051140.3C	*		BraA03g052830.3C	*		BraA03g052100.3C	*		BraA03g045950.3C	*
BraA03g051150.3C	*		BraA03g052840.3C	*		BraA03g052110.3C	*		BraA03g045960.3C	*
BraA03g051160.3C	*		BraA03g052850.3C	*		BraA03g052120.3C	*		BraA03g045970.3C	*
BraA03g051170.3C	*		BraA03g052860.3C	*		BraA03g052130.3C	*		BraA03g045980.3C	*
BraA03g051180.3C	*		BraA03g052870.3C	*		BraA03g052140.3C	*		BraA03g045990.3C	*
BraA03g051190.3C	*		BraA03g052880.3C	*		BraA03g052150.3C	*		BraA03g046000.3C	*
BraA03g051200.3C	*		BraA03g052890.3C	*		BraA03g052160.3C	*		BraA03g046010.3C	*
BraA03g051210.3C	*		BraA03g052900.3C	*		BraA03g052170.3C	*		BraA03g046020.3C	*
BraA03g051220.3C	*		BraA03g052910.3C	*		BraA03g052180.3C	*		BraA03g046030.3C	*
BraA03g051230.3C	*		BraA03g052920.3C	*		BraA03g052190.3C	*		BraA03g046040.3C	*
BraA03g051240.3C	*		BraA03g052930.3C	*		BraA03g052200.3C	*		BraA03g046050.3C	*
BraA03g051250.3C	*		BraA03g052940.3C	*		BraA03g052210.3C	*		BraA03g046060.3C	*
BraA03g051260.3C	*		BraA03g052950.3C	*		BraA03g052220.3C	*		BraA03g046070.3C	*
BraA03g051270.3C	*		BraA03g052960.3C	*		BraA03g052230.3C	*		BraA03g046080.3C	*
BraA03g051280.3C	*		BraA03g052970.3C	*		BraA03g052240.3C	*		BraA03g046090.3C	*
BraA03g051290.3C	*		BraA03g052980.3C	*		BraA03g052250.3C	*		BraA03g046100.3C	*
BraA03g051300.3C	*		BraA03g052990.3C	*		BraA03g052260.3C	*		BraA03g046110.3C	*
BraA03g051310.3C	*		BraA03g053000.3C	*		BraA03g052270.3C	*		BraA03g046120.3C	*
BraA03g051320.3C	*		BraA03g053010.3C	*		BraA03g052280.3C	*		BraA03g046130.3C	*
BraA03g051330.3C	*		BraA03g053020.3C	*		BraA03g052290.3C	*		BraA03g046140.3C	*
BraA03g051340.3C	*		BraA03g053030.3C	*		BraA03g052300.3C	*		BraA03g046150.3C	*
BraA03g051350.3C	*		BraA03g053040.3C	*		BraA03g052310.3C	*		BraA03g046160.3C	*
BraA03g051360.3C	*		BraA03g053050.3C	*		BraA03g052320.3C	*		BraA03g046170.3C	*
BraA03g051370.3C	*		BraA03g053060.3C	*		BraA03g052330.3C	*		BraA03g046180.3C	*
BraA03g051380.3C	*		BraA03g053070.3C	*		BraA03g052340.3C	*		BraA03g046190.3C	*
BraA03g051390.3C	*		BraA03g053080.3C	*		BraA03g052350.3C	*		BraA03g046200.3C	*
BraA03g051400.3C	*		BraA03g053090.3C	*		BraA03g052360.3C	*		BraA03g046210.3C	*
BraA03g051410.3C	*		BraA03g053100.3C	*		BraA03g052370.3C	*		BraA03g046220.3C	*
BraA03g051420.3C	*		BraA03g053110.3C	*		BraA03g052380.3C	*		BraA03g046230.3C	*
BraA03g051430.3C	*		BraA03g053120.3C	*		BraA03g052390.3C	*		BraA03g046240.3C	*
BraA03g051440.3C	*		BraA03g053130.3C	*		BraA03g052400.3C	*		BraA03g046250.3C	*
BraA03g051450.3C	*		BraA03g053140.3C	*		BraA03g052410.3C	*		BraA03g046260.3C	*
BraA03g051460.3C	*		BraA03g053150.3C	*		BraA03g052420.3C	*		BraA03g046270.3C	*
BraA03g051470.3C	*		BraA03g053160.3C	*		BraA03g052430.3C	*		BraA03g046280.3C	*
BraA03g051480.3C	*		BraA03g053170.3C	*		BraA03g052440.3C	*		BraA03g046290.3C	*
BraA03g051490.3C	*		BraA03g053180.3C	*		BraA03g052450.3C	*		BraA03g046300.3C	*
BraA03g051500.3C	*		BraA03g053190.3C	*		BraA03g052460.3C	*		BraA03g046310.3C	*
BraA03g051510.3C	*		BraA03g053200.3C	*		BraA03g052470.3C	*		BraA03g046320.3C	*
BraA03g051520.3C	*		BraA03g053210.3C	*		BraA03g052480.3C	*		BraA03g046330.3C	*
BraA03g051530.3C	*		BraA03g053220.3C	*		BraA03g052490.3C	*		BraA03g046340.3C	*
BraA03g051540.3C	*		BraA03g053230.3C	*		BraA03g052500.3C	*		BraA03g046350.3C	*
BraA03g051550.3C	*		BraA03g053240.3C	*		BraA03g052510.3C	*		BraA03g046360.3C	*
BraA03g051560.3C	*		BraA03g053250.3C	*		BraA03g052520.3C	*		BraA03g046370.3C	*
BraA03g051570.3C	*		BraA03g053260.3C	*		BraA03g052530.3C	*		BraA03g046380.3C	*
BraA03g051580.3C	*		BraA03g053270.3C	*		BraA03g052540.3C	*		BraA03g046390.3C	*
BraA03g051590.3C	*		BraA03g053280.3C	*		BraA03g052550.3C	*		BraA03g046400.3C	*
BraA03g051600.3C	*		BraA03g053290.3C	*		BraA03g052560.3C	*		BraA03g046410.3C	*
BraA03g051610.3C	*		BraA03g053300.3C	*		BraA03g052570.3C	*		BraA03g046420.3C	*
BraA03g051620.3C	*		BraA03g053310.3C	*		BraA03g052580.3C	*		BraA03g046430.3C	*
BraA03g051630.3C	*		BraA03g053320.3C	*		BraA03g052590.3C	*		BraA03g046440.3C	*
BraA03g051640.3C	*		BraA03g053330.3C	*		BraA03g052600.3C	*		BraA03g046450.3C	*
BraA03g051650.3C	*		BraA03g053340.3C	*		BraA03g052610.3C	*		BraA03g046460.3C	*
BraA03g051660.3C	*		BraA03g053350.3C	*		BraA03g052620.3C	*		BraA03g046470.3C	*
BraA03g051670.3C	*		BraA03g053360.3C	*		BraA03g052630.3C	*		BraA03g046480.3C	*
BraA03g051680.3C	*		BraA03g053370.3C	*		BraA03g052640.3C	*		BraA03g046490.3C	*
BraA03g051690.3C	*		BraA03g053380.3C	*		BraA03g052650.3C	*		BraA03g046500.3C	*
BraA03g051700.3C	*		BraA03g053390.3C	*		BraA03g052660.3C	*		BraA03g046510.3C	*
BraA03g051710.3C	*		BraA03g053400.3C	*		BraA03g052670.3C	*		BraA03g046520.3C	*
BraA03g051720.3C	*		BraA03g053410.3C	*		BraA03g052680.3C	*		BraA03g046530.3C	*
BraA03g051730.3C	*		BraA03g053420.3C	*		BraA03g052690.3C	*		BraA03g046540.3C	*
BraA03g051740.3C	*		BraA03g053430.3C	*		BraA03g052700.3C	*		BraA03g046550.3C	*
BraA03g051750.3C	*		BraA03g053440.3C	*		BraA03g052710.3C	*		BraA03g046560.3C	*
BraA03g051760.3C	*		BraA03g053450.3C	*		BraA03g052720.3C	*		BraA03g046570.3C	*
BraA03g051770.3C	*		BraA03g053460.3C	*		BraA03g052730.3C	*		BraA03g046580.3C	*
BraA03g051780.3C	*		BraA03g053470.3C	*		BraA03g052740.3C	*		BraA03g046590.3C	*
BraA03g051790.3C	*		BraA03g053480.3C	*		BraA03g052750.3C	*		BraA03g046600.3C	*
BraA03g051800.3C	*		BraA03g053490.3C	*		BraA03g052760.3C	*		BraA03g046610.3C	*
BraA03g051810.3C	*		BraA03g053500.3C	*		BraA03g052770.3C	*		BraA03g046620.3C	*
BraA03g051820.3C	*		BraA03g053510.3C	*		BraA03g052780.3C	*		BraA03g046630.3C	*
BraA03g051830.3C	*		BraA03g053520.3C	*		BraA03g052790.3C	*		BraA03g046640.3C	*
BraA03g051840.3C	*		BraA03g053530.3C	*		BraA03g052800.3C	*		BraA03g046650.3C	*
BraA03g051850.3C	*		BraA03g053540.3C	*		BraA03g052810.3C	*		BraA03g046660.3C	*
BraA03g051860.3C	*		BraA03g053550.3C	*		BraA03g052820.3C	*		BraA03g046670.3C	*
BraA03g051870.3C	*		BraA03g053560.3C	*		BraA03g052830.3C	*		BraA03g046680.3C	*
BraA03g051880.3C	*		BraA03g053570.3C	*		BraA03g052840.3C	*		BraA03g046690.3C	*
BraA03g051890.3C	*		BraA03g053580.3C	*		BraA03g052850.3C	*		BraA03g046700.3C	*
BraA03g051900.3C	*		BraA03g053590.3C	*		BraA03g052860.3C	*		BraA03g046710.3C	*
BraA03g051910.3C	*		BraA03g053600.3C	*		BraA03g052870.3C	*		BraA03g046720.3C	*
BraA03g051920.3C	*		BraA03g053610.3C	*		BraA03g052880.3C	*		BraA03g046730.3C	*
BraA03g051930.3C	*		BraA03g053620.3C	*		BraA03g052890.3C	*		BraA03g046740.3C	*
BraA03g051940.3C	*		BraA03g053630.3C	*		BraA03g052900.3C	*		BraA03g046750.3C	*
BraA03g051950.3C	*		BraA03g053640.3C	*		BraA03g052910.3C	*		BraA03g046760.3C	*
BraA03g051960.3C	*		BraA03g053650.3C	*		BraA03g052920.3C	*		BraA03g046770.3C	*
BraA03g051970.3C	*		BraA03g053660.3C	*		BraA03g052930.3C	*		BraA03g046780.3C	*
BraA03g051980.3C	*		BraA03g053670.3C	*		BraA03g052940.3C	*		BraA03g046790.3C	*
BraA03g051990.3C	*		BraA03g053680.3C	*		BraA03g052950.3C	*		BraA03g046800.3C	*
BraA03g052000.3C	*		BraA03g053690.3C	*		BraA03g052960.3C	*		BraA03g046810.3C	*
BraA03g052010.3C	*		BraA03g053700.3C	*		BraA03g052970.3C	*		BraA03g046820.3C	*
BraA03g052020.3C	*		BraA03g053710.3C	*		BraA03g052980.3C	*		BraA03g046830.3C	*
BraA03g052030.3C	*		BraA03g053720.3C	*		BraA03g052990.3C	*		BraA03g046840.3C	*
BraA03g052040.3C	*		BraA03g053730.3C	*		BraA03g053000.3C	*		BraA03g046850.3C	*
BraA03g052050.3C	*		BraA03g053740.3C	*		BraA03g053010.3C	*		BraA03g046860.3C	*
BraA03g052060.3C	*		BraA03g053750.3C	*		BraA03g053020.3C	*		BraA03g046870.3C	*
BraA03g052070.3C	*		BraA03g053760.3C	*		BraA03g053030.3C	*		BraA03g046880.3C	*
BraA03g052080.3C	*		BraA03g053770.3C	*		BraA03g053040.3C	*		BraA03g046890.3C	*
BraA03g052090.3C	*		BraA03g053780.3C	*		BraA03g053050.3C	*		BraA03g046900.3C	*
BraA03g052100.3C	*		BraA03g053790.3C	*		BraA03g053060.3C	*		BraA03g046910.3C	*
BraA03g052110.3C	*		BraA03g053800.3C	*		BraA03g053070.3C	*		BraA03g046920.3C	*
BraA03g052120.3C	*		BraA03g053810.3C	*		BraA03g053080.3C	*		BraA03g046930.3C	*
BraA03g052130.3C	*		BraA03g053820.3C	*		BraA03g053090.3C	*		BraA03g046940.3C	*
BraA03g052140.3C	*		BraA03g053830.3C	*		BraA03g053100.3C	*		BraA03g046950.3C	*
BraA03g052150.3C	*		BraA03g053840.3C	*		BraA03g053110.3C	*		BraA03g046960.3C	*
BraA03g052160.3C	*		BraA03g053850.3C	*		BraA03g053120.3C	*		BraA03g046970.3C	*
BraA03g052170.3C	*		BraA03g053860.3C	*		BraA03g053130.3C	*		BraA03g046980.3C	*
BraA03g052180.3C	*		BraA03g053870.3C	*		BraA03g053140.3C	*		BraA03g046990.3C	*
BraA03g052190.3C	*		BraA03g053880.3C	*		BraA03g053150.3C	*		BraA03g047000.3C	*
BraA03g052200.3C	*		BraA03g053890.3C	*		BraA03g053160.3C	*		BraA03g047010.3C	*
BraA03g052210.3C	*		BraA03g053900.3C	*		BraA03g053170.3C	*		BraA03g047020.3C	*
BraA03g052220.3C	*		BraA03g053910.3C	*		BraA03g053180.3C	*		BraA03g047030.3C	*
BraA03g052230.3C	*		BraA03g053920.3C	*		BraA03g053190.3C	*		BraA03g047040.3C	*
BraA03g052240.3C	*		BraA03g053930.3C	*		BraA03g053200.3C	*		BraA03g047050.3C	*
BraA03g052250.3C	*		BraA03g053940.3C	*		BraA03g053210.3C	*		BraA03g047060.3C	*
BraA03g052260.3C	*		BraA03g053950.3C	*		BraA03g053220.3C	*		BraA03g047070.3C	*
BraA03g052270.3C	*		BraA03g053960.3C	*		BraA03g053230.3C	*		BraA03g047080.3C	*
BraA03g052280.3C	*		BraA03g053970.3C	*		BraA03g053240.3C	*		BraA03g047090.3C	*
BraA03g052290.3C	*		BraA03g053980.3C	*		BraA03g053250.3C	*		BraA03g047100.3C	*
BraA03g052300.3C	*		BraA03g053990.3C	*		BraA03g053260.3C	*		BraA03g047110.3C	*
BraA03g052310.3C	*		BraA03g054000.3C	*		BraA03g053270.3C	*		BraA03g047120.3C	*
BraA03g052320.3C	*		BraA03g054010.3C	*		BraA03g053280.3C	*		BraA03g047130.3C	*
BraA03g052330.3C	*		BraA03g054020.3C	*		BraA03g053290.3C	*		BraA03g047140.3C	*
BraA03g052340.3C	*		BraA03g054030.3C	*		BraA03g053300.3C	*		BraA03g047150.3C	*
BraA03g052350.3C	*		BraA03g054040.3C	*		BraA03g053310.3C	*		BraA03g047160.3C	*
BraA03g052360.3C	*		BraA03g054050.3C	*		BraA03g053320.3C	*		BraA03g047170.3C	*
BraA03g052370.3C	*		BraA03g054060.3C	*		BraA03g053330.3C	*		BraA03g047180.3C	*
BraA03g052380.3C	*		BraA03g054070.3C	*		BraA03g053340.3C	*		BraA03g047190.3C	*
BraA03g052390.3C	*		BraA03g054080.3C	*		BraA03g053350.3C	*		BraA03g047200.3C	*
BraA03g052400.3C	*		BraA03g054090.3C	*		BraA03g053360.3C	*		BraA03g047210.3C	*
BraA03g052410.3C	*		BraA03g054100.3C	*		BraA03g053370.3C	*		BraA03g047220.3C	*
BraA03g052420.3C	*		BraA03g054110.3C	*		BraA03g053380.3C	*		BraA03g047230.3C	*
BraA03g052430.3C	*		BraA03g054120.3C	*		BraA03g053390.3C	*		BraA03g047240.3C	*
BraA03g052440.3C	*		BraA03g054130.3C	*		BraA03g053400.3C	*		BraA03g047250.3C	*
BraA03g052450.3C	*		BraA03g054140.3C	*		BraA03g053410.3C	*		BraA03g047260.3C	*
BraA03g052460.3C	*		BraA03g054150.3C	*		BraA03g053420.3C	*		BraA03g047270.3C	*
BraA03g052470.3C	*		BraA03g054160.3C	*		BraA03g053430.3C	*		BraA03g047280.3C	*
BraA03g052480.3C	*		BraA03g054170.3C	*		BraA03g053440.3C	*		BraA03g047290.3C	*
BraA03g052490.3C	*		BraA03g054180.3C	*		BraA03g053450.3C	*		BraA03g047300.3C	*
BraA03g052500.3C	*		BraA03g054190.3C	*		BraA03g053460.3C	*		BraA03g047310.3C	*
BraA03g052510.3C	*		BraA03g054200.3C	*		BraA03g053470.3C	*		BraA03g047320.3C	*
BraA03g052520.3C	*		BraA03g054210.3C	*		BraA03g053480.3C	*		BraA03g047330.3C	*
BraA03g052530.3C	*		BraA03g054220.3C	*		BraA03g053490.3C	*		BraA03g047340.3C	*
BraA03g052540.3C	*		BraA03g054230.3C	*		BraA03g053500.3C	*		BraA03g047350.3C	*
BraA03g052550.3C	*		BraA03g054240.3C	*		BraA03g053510.3C	*		BraA03g047360.3C	*
BraA03g052560.3C	*		BraA03g054250.3C	*		BraA03g053520.3C	*		BraA03g047370.3C	*
BraA03g052570.3C	*		BraA03g054260.3C	*		BraA03g053530.3C	*		BraA03g047380.3C	*
BraA03g052580.3C	*		BraA03g054270.3C	*		BraA03g053540.3C	*		BraA03g047390.3C	*
BraA03g052590.3C	*		BraA03g054280.3C	*		BraA03g053550.3C	*		BraA03g047400.3C	*
BraA03g052600.3C	*		BraA03g054290.3C	*		BraA03g053560.3C	*		BraA03g047410.3C	*
BraA03g052610.3C	*		BraA03g054300.3C	*		BraA03g053570.3C	*		BraA03g047420.3C	*
BraA03g052620.3C	*		BraA03g054310.3C	*		BraA03g053580.3C	*		BraA03g047430.3C	*
BraA03g052630.3C	*		BraA03g054320.3C	*		BraA03g053590.3C	*		BraA03g047440.3C	*
BraA03g052640.3C	*		BraA03g054330.3C	*		BraA03g053600.3C	*		BraA03g047450.3C	*
BraA03g052650.3C	*		BraA03g054340.3C	*		BraA03g053610.3C	*		BraA03g047460.3C	*
BraA03g052660.3C	*		BraA03g054350.3C	*		BraA03g053620.3C	*		BraA03g047470.3C	*
BraA03g052670.3C	*		BraA03g054360.3C	*		BraA03g053630.3C	*		BraA03g047480.3C	*
BraA03g052680.3C	*		BraA03g054370.3C	*		BraA03g053640.3C	*		BraA03g047490.3C	*
BraA03g052690.3C	*		BraA03g054380.3C	*		BraA03g053650.3C	*		BraA03g047500.3C	*
BraA03g052700.3C	*		BraA03g054390.3C	*		BraA03g053660.3C	*		BraA03g047510.3C	*
BraA03g052710.3C	*		BraA03g054400.3C	*		BraA03g053670.3C	*		BraA03g047520.3C	*
BraA03g052720.3C	*		BraA03g054410.3C	*		BraA03g053680.3C	*		BraA03g047530.3C	*
BraA03g052730.3C	*		BraA03g054420.3C	*		BraA03g053690.3C	*		BraA03g047540.3C	*
BraA03g052740.3C	*		BraA03g054430.3C	*		BraA03g053700.3C	*		BraA03g047550.3C	*
BraA03g052750.3C	*		BraA03g054440.3C	*		BraA03g053710.3C	*		BraA03g047560.3C	*
BraA03g052760.3C	*		BraA03g054450.3C	*		BraA03g053720.3C	*		BraA03g047570.3C	*
BraA03g052770.3C	*		BraA03g054460.3C	*		BraA03g053730.3C	*		BraA03g047580.3C	*
BraA03g052780.3C	*		BraA03g054470.3C	*		BraA03g053740.3C	*		BraA03g047590.3C	*
BraA03g052790.3C	*		BraA03g054480.3C	*		BraA03g053750.3C	*		BraA03g047600.3C	*
BraA03g052800.3C	*		BraA03g054490.3C	*		BraA03g053760.3C	*		BraA03g047610.3C	*
BraA03g052810.3C	*		BraA03g054500.3C	*		BraA03g053770.3C	*		BraA03g047620.3C	*
BraA03g052820.3C	*		BraA03g054510.3C	*		BraA03g053780.3C	*		BraA03g047630.3C	*
BraA03g052830.3C	*		BraA03g054520.3C	*		BraA03g053790.3C	*		BraA03g047640.3C	*
BraA03g052840.3C	*		BraA03g054530.3C	*		BraA03g053800.3C	*		BraA03g047650.3C	*
BraA03g052850.3C	*		BraA03g054540.3C	*		BraA03g053810.3C	*		BraA03g047660.3C	*
BraA03g052860.3C	*		BraA03g054550.3C	*		BraA03g053820.3C	*		BraA03g047670.3C	*
BraA03g052870.3C	*		BraA03g054560.3C	*		BraA03g053830.3C	*		BraA03g047680.3C	*
BraA03g052880.3C	*		BraA03g054570.3C	*		BraA03g053840.3C	*		BraA03g047690.3C	*
BraA03g052890.3C	*		BraA03g054580.3C	*		BraA03g053850.3C	*		BraA03g047700.3C	*
BraA03g052900.3C	*		BraA03g054590.3C	*		BraA03g053860.3C	*		BraA03g047710.3C	*
BraA03g052910.3C	*		BraA03g054600.3C	*		BraA03g053870.3C	*		BraA03g047720.3C	*
BraA03g052920.3C	*		BraA03g054610.3C	*		BraA03g053880.3C	*		BraA03g047730.3C	*
BraA03g052930.3C	*		BraA03g054620.3C	*		BraA03g053890.3C	*		BraA03g047740.3C	*
BraA03g052940.3C	*		BraA03g054630.3C	*		BraA03g053900.3C	*		BraA03g047750.3C	*
BraA03g052950.3C	*		BraA03g054640.3C	*		BraA03g053910.3C	*		BraA03g047760.3C	*
BraA03g052960.3C	*		BraA03g054650.3C	*		BraA03g053920.3C	*		BraA03g047770.3C	*
BraA03g052970.3C	*		BraA03g054660.3C	*		BraA03g053930.3C	*		BraA03g047780.3C	*
BraA03g052980.3C	*		BraA03g054670.3C	*		BraA03g053940.3C	*		BraA03g047790.3C	*
BraA03g052990.3C	*		BraA03g054680.3C	*		BraA03g053950.3C	*		BraA03g047800.3C	*
BraA03g053000.3C	*		BraA03g054690.3C	*		BraA03g053960.3C	*		BraA03g047810.3C	*
BraA03g053010.3C	*		BraA03g054700.3C	*		BraA03g053970.3C	*		BraA03g047820.3C	*
BraA03g053020.3C	*		BraA03g054710.3C	*		BraA03g053980.3C	*		BraA03g047830.3C	*
BraA03g053030.3C	*		BraA03g054720.3C	*		BraA03g053990.3C	*		BraA03g047840.3C	*
BraA03g053040.3C	*		BraA03g054730.3C	*		BraA03g054000.3C	*		BraA03g047850.3C	*
BraA03g053050.3C	*		BraA03g054740.3C	*		BraA03g054010.3C	*		BraA03g047860.3C	*
BraA03g053060.3C	*		BraA03g054750.3C	*		BraA03g054020.3C	*		BraA03g047870.3C	*
BraA03g053070.3C	*		BraA03g054760.3C	*		BraA03g054030.3C	*		BraA03g047880.3C	*
BraA03g053080.3C	*		BraA03g054770.3C	*		BraA03g054040.3C	*		BraA03g047890.3C	*
BraA03g053090.3C	*		BraA03g054780.3C	*		BraA03g054050.3C	*		BraA03g047900.3C	*
BraA03g053100.3C	*		BraA03g054790.3C	*		BraA03g054060.3C	*		BraA03g047910.3C	*
BraA03g053110.3C	*		BraA03g054800.3C	*		BraA03g054070.3C	*		BraA03g047920.3C	*
BraA03g053120.3C	*		BraA03g054810.3C	*		BraA03g054080.3C	*		BraA03g047930.3C	*
BraA03g053130.3C	*		BraA03g054820.3C	*		BraA03g054090.3C	*		BraA03g047940.3C	*
BraA03g053140.3C	*		BraA03g054830.3C	*		BraA03g054100.3C	*		BraA03g047950.3C	*
BraA03g053150.3C	*		BraA03g054840.3C	*		BraA03g054110.3C	*		BraA03g047960.3C	*
BraA03g053160.3C	*		BraA03g054850.3C	*		BraA03g054120.3C	*		BraA03g047970.3C	*
BraA03g053170.3C	*		BraA03g054860.3C	*		BraA03g054130.3C	*		BraA03g047980.3C	*
BraA03g053180.3C	*		BraA03g054870.3C	*		BraA03g054140.3C	*		BraA03g047990.3C	*
BraA03g053190.3C	*		BraA03g054880.3C	*		BraA03g054150.3C	*		BraA03g048000.3C	*
BraA03g053200.3C	*		BraA03g054890.3C	*		BraA03g054160.3C	*		BraA03g048010.3C	*
BraA03g053210.3C	*		BraA03g054900.3C	*		BraA03g054170.3C	*		BraA03g048020.3C	*
BraA03g053220.3C	*		BraA03g054910.3C	*		BraA03g054180.3C	*		BraA03g048030.3C	*
BraA03g053230.3C	*		BraA03g054920.3C	*		BraA03g054190.3C	*		BraA03g048040.3C	*
BraA03g053240.3C	*		BraA03g054930.3C	*		BraA03g054200.3C	*		BraA03g048050.3C	*
BraA03g053250.3C	*		BraA03g054940.3C	*		BraA03g054210.3C	*		BraA03g048060.3C	*
BraA03g053260.3C	*		BraA03g054950.3C	*		BraA03g054220.3C	*		BraA03g048070.3C	*
BraA03g053270.3C	*		BraA03g054960.3C	*		BraA03g054230.3C	*		BraA03g048080.3C	*
BraA03g053280.3C	*		BraA03g054970.3C	*		BraA03g054240.3C	*		BraA03g048090.3C	*
BraA03g053290.3C	*		BraA03g054980.3C	*		BraA03g054250.3C	*		BraA03g048100.3C	*
BraA03g053300.3C	*		BraA03g054990.3C	*		BraA03g054260.3C	*		BraA03g048110.3C	*
BraA03g053310.3C	*		BraA03g055000.3C	*		BraA03g054270.3C	*		BraA03g048120.3C	*
BraA03g053320.3C	*		BraA03g055010.3C	*		BraA03g054280.3C	*		BraA03g048130.3C	*
BraA03g053330.3C	*		BraA03g055020.3C	*		BraA03g054290.3C	*		BraA03g048140.3C	*
BraA03g053340.3C	*		BraA03g055030.3C	*		BraA03g054300.3C	*		BraA03g048150.3C	*
BraA03g053350.3C	*		BraA03g055040.3C	*		BraA03g054310.3C	*		BraA03g048160.3C	*
BraA03g053360.3C	*		BraA03g055050.3C	*		BraA03g054320.3C	*		BraA03g048170.3C	*
BraA03g053370.3C	*		BraA03g055060.3C	*		BraA03g054330.3C	*		BraA03g048180.3C	*
BraA03g053380.3C	*		BraA03g055070.3C	*		BraA03g054340.3C	*		BraA03g048190.3C	*
BraA03g053390.3C	*		BraA03g055080.3C	*		BraA03g054350.3C	*		BraA03g048200.3C	*
BraA03g053400.3C	*		BraA03g055090.3C	*		BraA03g054360.3C	*		BraA03g048210.3C	*
BraA03g053410.3C	*		BraA03g055100.3C	*		BraA03g054370.3C	*		BraA03g048220.3C	*
BraA03g053420.3C	*		BraA03g055110.3C	*		BraA03g054380.3C	*		BraA03g048230.3C	*
BraA03g053430.3C	*		BraA03g055120.3C	*		BraA03g054390.3C	*		BraA03g048240.3C	*
BraA03g053440.3C	*		BraA03g055130.3C	*		BraA03g054400.3C	*		BraA03g048250.3C	*
BraA03g053450.3C	*		BraA03g055140.3C	*		BraA03g054410.3C	*		BraA03g048260.3C	*
BraA03g053460.3C	*		BraA03g055150.3C	*		BraA03g054420.3C	*		BraA03g048270.3C	*
BraA03g053470.3C	*		BraA03g055160.3C	*		BraA03g054430.3C	*		BraA03g048280.3C	*
BraA03g053480.3C	*		BraA03g055170.3C	*		BraA03g054440.3C	*		BraA03g048290.3C	*
BraA03g053490.3C	*		BraA03g055180.3C	*		BraA03g054450.3C	*		BraA03g048300.3C	*
BraA03g053500.3C	*		BraA03g055190.3C	*		BraA03g054460.3C	*		BraA03g048310.3C	*
BraA03g053510.3C	*		BraA03g055200.3C	*		BraA03g054470.3C	*		BraA03g048320.3C	*
BraA03g053520.3C	*		BraA03g055210.3C	*		BraA03g054480.3C	*		BraA03g048330.3C	*
BraA03g053530.3C	*		BraA03g055220.3C	*		BraA03g054490.3C	*		BraA03g048340.3C	*
BraA03g053540.3C	*		BraA03g055230.3C	*		BraA03g054500.3C	*		BraA03g048350.3C	*
BraA03g053550.3C	*		BraA03g055240.3C	*		BraA03g054510.3C	*		BraA03g048360.3C	*
BraA03g053560.3C	*		BraA03g055250.3C	*		BraA03g054520.3C	*		BraA03g048370.3C	*
BraA03g053570.3C	*		BraA03g055260.3C	*		BraA03g054530.3C	*		BraA03g048380.3C	*
BraA03g053580.3C	*		BraA03g055270.3C	*		BraA03g054540.3C	*		BraA03g048390.3C	*
BraA03g053590.3C	*		BraA03g055280.3C	*		BraA03g054550.3C	*		BraA03g048400.3C	*
BraA03g053600.3C	*		BraA03g055290.3C	*		BraA03g054560.3C	*		BraA03g048410.3C	*
BraA03g053610.3C	*		BraA03g055300.3C	*		BraA03g054570.3C	*		BraA03g048420.3C	*
BraA03g053620.3C	*		BraA03g055310.3C	*		BraA03g054580.3C	*		BraA03g048430.3C	*
BraA03g053630.3C	*		BraA03g055320.3C	*		BraA03g054590.3C	*		BraA03g048440.3C	*
BraA03g053640.3C	*		BraA03g055330.3C	*		BraA03g054600.3C	*		BraA03g048450.3C	*
BraA03g053650.3C	*		BraA03g055340.3C	*		BraA03g054610.3C	*		BraA03g048460.3C	*
BraA03g053660.3C	*		BraA03g055350.3C	*		BraA03g054620.3C	*		BraA03g048470.3C	*
BraA03g053670.3C	*		BraA03g055360.3C	*		BraA03g054630.3C	*		BraA03g048480.3C	*
BraA03g053680.3C	*		BraA03g055370.3C	*		BraA03g054640.3C	*		BraA03g048490.3C	*
BraA03g053690.3C	*		BraA03g055380.3C	*		BraA03g054650.3C	*		BraA03g048500.3C	*
BraA03g053700.3C	*		BraA03g055390.3C	*		BraA03g054660.3C	*		BraA03g048510.3C	*
BraA03g053710.3C	*		BraA03g055400.3C	*		BraA03g054670.3C	*		BraA03g048520.3C	*
BraA03g053720.3C	*		BraA03g055410.3C	*		BraA03g054680.3C	*		BraA03g048530.3C	*
BraA03g053730.3C	*		BraA03g055420.3C	*		BraA03g054690.3C	*		BraA03g048540.3C	*
BraA03g053740.3C	*		BraA03g055430.3C	*		BraA03g054700.3C	*		BraA03g048550.3C	*
BraA03g053750.3C	*		BraA03g055440.3C	*		BraA03g054710.3C	*		BraA03g048560.3C	*
BraA03g053760.3C	*		BraA03g055450.3C	*		BraA03g054720.3C	*		BraA03g048570.3C	*
BraA03g053770.3C	*		BraA03g055460.3C	*		BraA03g054730.3C	*		BraA03g048580.3C	*
BraA03g053780.3C	*		BraA03g055470.3C	*		BraA03g054740.3C	*		BraA03g048590.3C	*
BraA03g053790.3C	*		BraA03g055480.3C	*		BraA03g054750.3C	*		BraA03g048600.3C	*
BraA03g053800.3C	*		BraA03g055490.3C	*		BraA03g054760.3C	*		BraA03g048610.3C	*
BraA03g053810.3C	*		BraA03g055500.3C	*		BraA03g054770.3C	*		BraA03g048620.3C	*
BraA03g053820.3C	*		BraA03g055510.3C	*		BraA03g054780.3C	*		BraA03g048630.3C	*
BraA03g053830.3C	*		BraA03g055520.3C	*		BraA03g054790.3C	*		BraA03g048640.3C	*
BraA03g053840.3C	*		BraA03g055530.3C	*		BraA03g054800.3C	*		BraA03g048650.3C	*
BraA03g053850.3C	*		BraA03g055540.3C	*		BraA03g054810.3C	*		BraA03g048660.3C	*
BraA03g053860.3C	*		BraA03g055550.3C	*		BraA03g054820.3C	*		BraA03g048670.3C	*
BraA03g053870.3C	*		BraA03g055560.3C	*		BraA03g054830.3C	*		BraA03g048680.3C	*
BraA03g053880.3C	*		BraA03g055570.3C	*		BraA03g054840.3C	*		BraA03g048690.3C	*
BraA03g053890.3C	*		BraA03g055580.3C	*		BraA03g054850.3C	*		BraA03g048700.3C	*
BraA03g053900.3C	*		BraA03g055590.3C	*		BraA03g054860.3C	*		BraA03g048710.3C	*
BraA03g053910.3C	*		BraA03g055600.3C	*		BraA03g054870.3C	*		BraA03g048720.3C	*
BraA03g053920.3C	*		BraA03g055610.3C	*		BraA03g054880.3C	*		BraA03g048730.3C	*
BraA03g053930.3C	*		BraA03g055620.3C	*		BraA03g054890.3C	*		BraA03g048740.3C	*
BraA03g053940.3C	*		BraA03g055630.3C	*		BraA03g054900.3C	*		BraA03g048750.3C	*
BraA03g053950.3C	*		BraA03g055640.3C	*		BraA03g054910.3C	*		BraA03g048760.3C	*
BraA03g053960.3C	*		BraA03g055650.3C	*		BraA03g054920.3C	*		BraA03g048770.3C	*
BraA03g053970.3C	*		BraA03g055660.3C	*		BraA03g054930.3C	*		BraA03g048780.3C	*
BraA03g053980.3C	*		BraA03g055670.3C	*		BraA03g054940.3C	*		BraA03g048790.3C	*
BraA03g053990.3C	*		BraA03g055680.3C	*		BraA03g054950.3C	*		BraA03g048800.3C	*
BraA03g054000.3C	*		BraA03g055690.3C	*		BraA03g054960.3C	*		BraA03g048810.3C	*
BraA03g054010.3C	*		BraA03g055700.3C	*		BraA03g054970.3C	*		BraA03g048820.3C	*
BraA03g054020.3C	*		BraA03g055710.3C	*		BraA03g054980.3C	*		BraA03g048830.3C	*
BraA03g054030.3C	*		BraA03g055720.3C	*		BraA03g054990.3C	*		BraA03g048840.3C	*
BraA03g054040.3C	*		BraA03g055730.3C	*		BraA03g055000.3C	*		BraA03g048850.3C	*
BraA03g054050.3C	*		BraA03g055740.3C	*		BraA03g055010.3C	*		BraA03g048860.3C	*
BraA03g054060.3C	*		BraA03g055750.3C	*		BraA03g055020.3C	*		BraA03g048870.3C	*
BraA03g054070.3C	*		BraA03g055760.3C	*		BraA03g055030.3C	*		BraA03g048880.3C	*
BraA03g054080.3C	*		BraA03g055770.3C	*		BraA03g055040.3C	*		BraA03g048890.3C	*
BraA03g054090.3C	*		BraA03g055780.3C	*		BraA03g055050.3C	*		BraA03g048900.3C	*
BraA03g054100.3C	*		BraA03g055790.3C	*		BraA03g055060.3C	*		BraA03g048910.3C	*
BraA03g054110.3C	*		BraA03g055800.3C	*		BraA03g055070.3C	*		BraA03g048920.3C	*
BraA03g054120.3C	*		BraA03g055810.3C	*		BraA03g055080.3C	*		BraA03g048930.3C	*
BraA03g054130.3C	*		BraA03g055820.3C	*		BraA03g055090.3C	*		BraA03g048940.3C	*
BraA03g054140.3C	*		BraA03g055830.3C	*		BraA03g055100.3C	*		BraA03g048950.3C	*
BraA03g054150.3C	*		BraA03g055840.3C	*		BraA03g055110.3C	*		BraA03g048960.3C	*
BraA03g054160.3C	*		BraA03g055850.3C	*		BraA03g055120.3C	*		BraA03g048970.3C	*
BraA03g054170.3C	*		BraA03g055860.3C	*		BraA03g055130.3C	*		BraA03g048980.3C	*
BraA03g054180.3C	*		BraA03g055870.3C	*		BraA03g055140.3C	*		BraA03g048990.3C	*
BraA03g054190.3C	*		BraA03g055880.3C	*		BraA03g055150.3C	*		BraA03g049000.3C	*
BraA03g054200.3C	*		BraA03g055890.3C	*		BraA03g055160.3C	*		BraA03g049010.3C	*
BraA03g054210.3C	*		BraA03g055900.3C	*		BraA03g055170.3C	*		BraA03g049020.3C	*
BraA03g054220.3C	*		BraA03g055910.3C	*		BraA03g055180.3C	*		BraA03g049030.3C	*
BraA03g054230.3C	*		BraA03g055920.3C	*		BraA03g055190.3C	*		BraA03g049040.3C	*
BraA03g054240.3C	*		BraA03g055930.3C	*		BraA03g055200.3C	*		BraA03g049050.3C	*
BraA03g054250.3C	*		BraA03g055940.3C	*		BraA03g055210.3C	*		BraA03g049060.3C	*
BraA03g054260.3C	*		BraA03g055950.3C	*		BraA03g055220.3C	*		BraA03g049070.3C	*
BraA03g054270.3C	*		BraA03g055960.3C	*		BraA03g055230.3C	*		BraA03g049080.3C	*
BraA03g054280.3C	*		BraA03g055970.3C	*		BraA03g055240.3C	*		BraA03g049090.3C	*
BraA03g054290.3C	*		BraA03g055980.3C	*		BraA03g055250.3C	*		BraA03g049100.3C	*
BraA03g054300.3C	*		BraA03g055990.3C	*		BraA03g055260.3C	*		BraA03g049110.3C	*
BraA03g054310.3C	*		BraA03g056000.3C	*		BraA03g055270.3C	*		BraA03g049120.3C	*
BraA03g054320.3C	*		BraA03g056010.3C	*		BraA03g055280.3C	*		BraA03g049130.3C	*
BraA03g054330.3C	*		BraA03g056020.3C	*		BraA03g055290.3C	*		BraA03g049140.3C	*
BraA03g054340.3C	*		BraA03g056030.3C	*		BraA03g055300.3C	*		BraA03g049150.3C	*
BraA03g054350.3C	*		BraA03g056040.3C	*		BraA03g055310.3C	*		BraA03g049160.3C	*
BraA03g054360.3C	*		BraA03g056050.3C	*		BraA03g055320.3C	*		BraA03g049170.3C	*
BraA03g054370.3C	*		BraA03g056060.3C	*		BraA03g055330.3C	*		BraA03g049180.3C	*
BraA03g054380.3C	*		BraA03g056070.3C	*		BraA03g055340.3C	*		BraA03g049190.3C	*
BraA03g054390.3C	*		BraA03g056080.3C	*		BraA03g055350.3C	*		BraA03g049200.3C	*
BraA03g054400.3C	*		BraA03g056090.3C	*		BraA03g055360.3C	*		BraA03g049210.3C	*
BraA03g054410.3C	*		BraA03g056100.3C	*		BraA03g055370.3C	*		BraA03g049220.3C	*
BraA03g054420.3C	*		BraA03g056110.3C	*		BraA03g055380.3C	*		BraA03g049230.3C	*
BraA03g054430.3C	*		BraA03g056120.3C	*		BraA03g055390.3C	*		BraA03g049240.3C	*
BraA03g054440.3C	*		BraA03g056130.3C	*		BraA03g055400.3C	*		BraA03g049250.3C	*
BraA03g054450.3C	*		BraA03g056140.3C	*		BraA03g055410.3C	*		BraA03g049260.3C	*
BraA03g054460.3C	*		BraA03g056150.3C	*		BraA03g055420.3C	*		BraA03g049270.3C	*
BraA03g054470.3C	*		BraA03g056160.3C	*		BraA03g055430.3C	*		BraA03g049280.3C	*
BraA03g054480.3C	*		BraA03g056170.3C	*		BraA03g055440.3C	*		BraA03g049290.3C	*
BraA03g054490.3C	*		BraA03g056180.3C	*		BraA03g055450.3C	*		BraA03g049300.3C	*
BraA03g054500.3C	*		BraA03g056190.3C	*		BraA03g055460.3C	*		BraA03g049310.3C	*
BraA03g054510.3C	*		BraA03g056200.3C	*		BraA03g055470.3C	*		BraA03g049320.3C	*
BraA03g054520.3C	*		BraA03g056210.3C	*		BraA03g055480.3C	*		BraA03g049330.3C	*
BraA03g054530.3C	*		BraA03g056220.3C	*		BraA03g055490.3C	*		BraA03g049340.3C	*
BraA03g054540.3C	*		BraA03g056230.3C	*		BraA03g055500.3C	*		BraA03g049350.3C	*
BraA03g054550.3C	*		BraA03g056240.3C	*		BraA03g055510.3C	*		BraA03g049360.3C	*
BraA03g054560.3C	*		BraA03g056250.3C	*		BraA03g055520.3C	*		BraA03g049370.3C	*
BraA03g054570.3C	*		BraA03g056260.3C	*		BraA03g055530.3C	*		BraA03g049380.3C	*
BraA03g054580.3C	*		BraA03g056270.3C	*		BraA03g055540.3C	*		BraA03g049390.3C	*
BraA03g054590.3C	*		BraA03g056280.3C	*		BraA03g055550.3C	*		BraA03g049400.3C	*
BraA03g054600.3C	*		BraA03g056290.3C	*		BraA03g055560.3C	*		BraA03g049410.3C	*
BraA03g054610.3C	*		BraA03g056300.3C	*		BraA03g055570.3C	*		BraA03g049420.3C	*
BraA03g054620.3C	*		BraA03g056310.3C	*		BraA03g055580.3C	*		BraA03g049430.3C	*
BraA03g054630.3C	*		BraA03g056320.3C	*		BraA03g055590.3C	*		BraA03g049440.3C	*
BraA03g054640.3C	*		BraA03g056330.3C	*		BraA03g055600.3C	*		BraA03g049450.3C	*
BraA03g054650.3C	*		BraA03g056340.3C	*		BraA03g055610.3C	*		BraA03g049460.3C	*
BraA03g054660.3C	*		BraA03g056350.3C	*		BraA03g055620.3C	*		BraA03g049470.3C	*
BraA03g054670.3C	*		BraA03g056360.3C	*		BraA03g055630.3C	*		BraA03g049480.3C	*
BraA03g054680.3C	*		BraA03g056370.3C	*		BraA03g055640.3C	*		BraA03g049490.3C	*
BraA03g054690.3C	*		BraA03g056380.3C	*		BraA03g055650.3C	*		BraA03g049500.3C	*
BraA03g054700.3C	*		BraA03g056390.3C	*		BraA03g055660.3C	*		BraA03g049510.3C	*
BraA03g054710.3C	*		BraA03g056400.3C	*		BraA03g055670.3C	*		BraA03g049520.3C	*
BraA03g054720.3C	*		BraA03g056410.3C	*		BraA03g055680.3C	*		BraA03g049530.3C	*
BraA03g054730.3C	*		BraA03g056420.3C	*		BraA03g055690.3C	*		BraA03g049540.3C	*
BraA03g054740.3C	*		BraA03g056430.3C	*		BraA03g055700.3C	*		BraA03g049550.3C	*
BraA03g054750.3C	*		BraA03g056440.3C	*		BraA03g055710.3C	*		BraA03g049560.3C	*
BraA03g054760.3C	*		BraA03g056450.3C	*		BraA03g055720.3C	*		BraA03g049570.3C	*
BraA03g054770.3C	*		BraA03g056460.3C	*		BraA03g055730.3C	*		BraA03g049580.3C	*
BraA03g054780.3C	*		BraA03g056470.3C	*		BraA03g055740.3C	*		BraA03g049590.3C	*
BraA03g054790.3C	*		BraA03g056480.3C	*		BraA03g055750.3C	*		BraA03g049600.3C	*
BraA03g054800.3C	*		BraA03g056490.3C	*		BraA03g055760.3C	*		BraA03g049610.3C	*
BraA03g054810.3C	*		BraA03g056500.3C	*		BraA03g055770.3C	*		BraA03g049620.3C	*
BraA03g054820.3C	*		BraA03g056510.3C	*		BraA03g055780.3C	*		BraA03g049630.3C	*
BraA03g054830.3C	*		BraA03g056520.3C	*		BraA03g055790.3C	*		BraA03g049640.3C	*
BraA03g054840.3C	*		BraA03g056530.3C	*		BraA03g055800.3C	*		BraA03g049650.3C	*
BraA03g054850.3C	*		BraA03g056540.3C	*		BraA03g055810.3C	*		BraA03g049660.3C	*
BraA03g054860.3C	*		BraA03g056550.3C	*		BraA03g055820.3C	*		BraA03g049670.3C	*
BraA03g054870.3C	*		BraA03g056560.3C	*		BraA03g055830.3C	*		BraA03g049680.3C	*
BraA03g054880.3C	*		BraA03g056570.3C	*		BraA03g055840.3C	*		BraA03g049690.3C	*
BraA03g054890.3C	*		BraA03g056580.3C	*		BraA03g055850.3C	*		BraA03g049700.3C	*
BraA03g054900.3C	*		BraA03g056590.3C	*		BraA03g055860.3C	*		BraA03g049710.3C	*
BraA03g054910.3C	*		BraA03g056600.3C	*		BraA03g055870.3C	*		BraA03g049720.3C	*
BraA03g054920.3C	*		BraA03g056610.3C	*		BraA03g055880.3C	*		BraA03g049730.3C	*
BraA03g054930.3C	*		BraA03g056620.3C	*		BraA03g055890.3C	*		BraA03g049740.3C	*
BraA03g054940.3C	*		BraA03g056630.3C	*		BraA03g055900.3C	*		BraA03g049750.3C	*
BraA03g054950.3C	*		BraA03g056640.3C	*		BraA03g055910.3C	*		BraA03g049760.3C	*
BraA03g054960.3C	*		BraA03g056650.3C	*		BraA03g055920.3C	*		BraA03g049770.3C	*
BraA03g054970.3C	*		BraA03g056660.3C	*		BraA03g055930.3C	*		BraA03g049780.3C	*
BraA03g054980.3C	*		BraA03g056670.3C	*		BraA03g055940.3C	*		BraA03g049790.3C	*
BraA03g054990.3C	*		BraA03g056680.3C	*		BraA03g055950.3C	*		BraA03g049800.3C	*
BraA03g055000.3C	*		BraA03g056690.3C	*		BraA03g055960.3C	*		BraA03g049810.3C	*
BraA03g055010.3C	*		BraA03g056700.3C	*		BraA03g055970.3C	*		BraA03g049820.3C	*
BraA03g055020.3C	*		BraA03g056710.3C	*		BraA03g055980.3C	*		BraA03g049830.3C	*
BraA03g055030.3C	*		BraA03g056720.3C	*		BraA03g055990.3C	*		BraA03g049840.3C	*
BraA03g055040.3C	*		BraA03g056730.3C	*		BraA03g056000.3C	*		BraA03g049850.3C	*
BraA03g055050.3C	*		BraA03g056740.3C	*		BraA03g056010.3C	*		BraA03g049860.3C	*
BraA03g055060.3C	*		BraA03g056750.3C	*		BraA03g056020.3C	*		BraA03g049870.3C	*
BraA03g055070.3C	*		BraA03g056760.3C	*		BraA03g056030.3C	*		BraA03g049880.3C	*
BraA03g055080.3C	*		BraA03g056770.3C	*		BraA03g056040.3C	*		BraA03g049890.3C	*
BraA03g055090.3C	*		BraA03g056780.3C	*		BraA03g056050.3C	*		BraA03g049900.3C	*
BraA03g055100.3C	*		BraA03g056790.3C	*		BraA03g056060.3C	*		BraA03g049910.3C	*
BraA03g055110.3C	*		BraA03g056800.3C	*		BraA03g056070.3C	*		BraA03g049920.3C	*
BraA03g055120.3C	*		BraA03g056810.3C	*		BraA03g056080.3C	*		BraA03g049930.3C	*
BraA03g055130.3C	*		BraA03g056820.3C	*		BraA03g056090.3C	*		BraA03g049940.3C	*
BraA03g055140.3C	*		BraA03g056830.3C	*		BraA03g056100.3C	*		BraA03g049950.3C	*
BraA03g055150.3C	*		BraA03g056840.3C	*		BraA03g056110.3C	*		BraA03g049960.3C	*
BraA03g055160.3C	*		BraA03g056850.3C	*		BraA03g056120.3C	*		BraA03g049970.3C	*
BraA03g055170.3C	*		BraA03g056860.3C	*		BraA03g056130.3C	*		BraA03g049980.3C	*
BraA03g055180.3C	*		BraA03g056870.3C	*		BraA03g056140.3C	*		BraA03g049990.3C	*
BraA03g055190.3C	*		BraA03g056880.3C	*		BraA03g056150.3C	*		BraA03g050000.3C	*
BraA03g055200.3C	*		BraA03g056890.3C	*		BraA03g056160.3C	*		BraA03g050010.3C	*
BraA03g055210.3C	*		BraA03g056900.3C	*		BraA03g056170.3C	*		BraA03g050020.3C	*
BraA03g055220.3C	*		BraA03g056910.3C	*		BraA03g056180.3C	*		BraA03g050030.3C	*
BraA03g055230.3C	*		BraA03g056920.3C	*		BraA03g056190.3C	*		BraA03g050040.3C	*
BraA03g055240.3C	*		BraA03g056930.3C	*		BraA03g056200.3C	*		BraA03g050050.3C	*
BraA03g055250.3C	*		BraA03g056940.3C	*		BraA03g056210.3C	*		BraA03g050060.3C	*
BraA03g055260.3C	*		BraA03g056950.3C	*		BraA03g056220.3C	*		BraA03g050070.3C	*
BraA03g055270.3C	*		BraA03g056960.3C	*		BraA03g056230.3C	*		BraA03g050080.3C	*
BraA03g055280.3C	*		BraA03g056970.3C	*		BraA03g056240.3C	*		BraA03g050090.3C	*
BraA03g055290.3C	*		BraA03g056980.3C	*		BraA03g056250.3C	*		BraA03g050100.3C	*
BraA03g055300.3C	*		BraA03g056990.3C	*		BraA03g056260.3C	*		BraA03g050110.3C	*
BraA03g055310.3C	*		BraA03g057000.3C	*		BraA03g056270.3C	*		BraA03g050120.3C	*
BraA03g055320.3C	*		BraA03g057010.3C	*		BraA03g056280.3C	*		BraA03g050130.3C	*
BraA03g055330.3C	*		BraA03g057020.3C	*		BraA03g056290.3C	*		BraA03g050140.3C	*
BraA03g055340.3C	*		BraA03g057030.3C	*		BraA03g056300.3C	*		BraA03g050150.3C	*
BraA03g055350.3C	*		BraA03g057040.3C	*		BraA03g056310.3C	*		BraA03g050160.3C	*
BraA03g055360.3C	*		BraA03g057050.3C	*		BraA03g056320.3C	*		BraA03g050170.3C	*
BraA03g055370.3C	*		BraA03g057060.3C	*		BraA03g056330.3C	*		BraA03g050180.3C	*
BraA03g055380.3C	*		BraA03g057070.3C	*		BraA03g056340.3C	*		BraA03g050190.3C	*
BraA03g055390.3C	*		BraA03g057080.3C	*		BraA03g056350.3C	*		BraA03g050200.3C	*
BraA03g055400.3C	*		BraA03g057090.3C	*		BraA03g056360.3C	*		BraA03g050210.3C	*
BraA03g055410.3C	*		BraA03g057100.3C	*		BraA03g056370.3C	*		BraA03g050220.3C	*
BraA03g055420.3C	*		BraA03g057110.3C	*		BraA03g056380.3C	*		BraA03g050230.3C	*
BraA03g055430.3C	*		BraA03g057120.3C	*		BraA03g056390.3C	*		BraA03g050240.3C	*
BraA03g055440.3C	*		BraA03g057130.3C	*		BraA03g056400.3C	*		BraA03g050250.3C	*
BraA03g055450.3C	*		BraA03g057140.3C	*		BraA03g056410.3C	*		BraA03g050260.3C	*
BraA03g055460.3C	*		BraA03g057150.3C	*		BraA03g056420.3C	*		BraA03g050270.3C	*
BraA03g055470.3C	*		BraA03g057160.3C	*		BraA03g056430.3C	*		BraA03g050280.3C	*
BraA03g055480.3C	*		BraA03g057170.3C	*		BraA03g056440.3C	*		BraA03g050290.3C	*
BraA03g055490.3C	*		BraA03g057180.3C	*		BraA03g056450.3C	*		BraA03g050300.3C	*
BraA03g055500.3C	*		BraA03g057190.3C	*		BraA03g056460.3C	*		BraA03g050310.3C	*
BraA03g055510.3C	*		BraA03g057200.3C	*		BraA03g056470.3C	*		BraA03g050320.3C	*
BraA03g055520.3C	*		BraA03g057210.3C	*		BraA03g056480.3C	*		BraA03g050330.3C	*
BraA03g055530.3C	*		BraA03g057220.3C	*		BraA03g056490.3C	*		BraA03g050340.3C	*
BraA03g055540.3C	*		BraA03g057230.3C	*		BraA03g056500.3C	*		BraA03g050350.3C	*
BraA03g055550.3C	*		BraA03g057240.3C	*		BraA03g056510.3C	*		BraA03g050360.3C	*
BraA03g055560.3C	*		BraA03g057250.3C	*		BraA03g056520.3C	*		BraA03g050370.3C	*
BraA03g055570.3C	*		BraA03g057260.3C	*		BraA03g056530.3C	*		BraA03g050380.3C	*
BraA03g055580.3C	*		BraA03g057270.3C	*		BraA03g056540.3C	*		BraA03g050390.3C	*
BraA03g055590.3C	*		BraA03g057280.3C	*		BraA03g056550.3C	*		BraA03g050400.3C	*
BraA03g055600.3C	*		BraA03g057290.3C	*		BraA03g056560.3C	*		BraA03g050410.3C	*
BraA03g055610.3C	*		BraA03g057300.3C	*		BraA03g056570.3C	*		BraA03g050420.3C	*
BraA03g055620.3C	*		BraA03g057310.3C	*		BraA03g056580.3C	*		BraA03g050430.3C	*
BraA03g055630.3C	*		BraA03g057320.3C	*		BraA03g056590.3C	*		BraA03g050440.3C	*
BraA03g055640.3C	*		BraA03g057330.3C	*		BraA03g056600.3C	*		BraA03g050450.3C	*
BraA03g055650.3C	*		BraA03g057340.3C	*		BraA03g056610.3C	*		BraA03g050460.3C	*
BraA03g055660.3C	*		BraA03g057350.3C	*		BraA03g056620.3C	*		BraA03g050470.3C	*
BraA03g055670.3C	*		BraA03g057360.3C	*		BraA03g056630.3C	*		BraA03g050480.3C	*
BraA03g055680.3C	*		BraA03g057370.3C	*		BraA03g056640.3C	*		BraA03g050490.3C	*
BraA03g055690.3C	*		BraA03g057380.3C	*		BraA03g056650.3C	*		BraA03g050500.3C	*
BraA03g055700.3C	*		BraA03g057390.3C	*		BraA03g056660.3C	*		BraA03g050510.3C	*
BraA03g055710.3C	*		BraA03g057400.3C	*		BraA03g056670.3C	*		BraA03g050520.3C	*
BraA03g055720.3C	*		BraA03g057410.3C	*		BraA03g056680.3C	*		BraA03g050530.3C	*
BraA03g055730.3C	*		BraA03g057420.3C	*		BraA03g056690.3C	*		BraA03g050540.3C	*
BraA03g055740.3C	*		BraA03g057430.3C	*		BraA03g056700.3C	*		BraA03g050550.3C	*
BraA03g055750.3C	*		BraA03g057440.3C	*		BraA03g056710.3C	*		BraA03g050560.3C	*
BraA03g055760.3C	*		BraA03g057450.3C	*		BraA03g056720.3C	*		BraA03g050570.3C	*
BraA03g055770.3C	*		BraA03g057460.3C	*		BraA03g056730.3C	*		BraA03g050580.3C	*
BraA03g055780.3C	*		BraA03g057470.3C	*		BraA03g056740.3C	*		BraA03g050590.3C	*
BraA03g055790.3C	*		BraA03g057480.3C	*		BraA03g056750.3C	*		BraA03g050600.3C	*
BraA03g055800.3C	*		BraA03g057490.3C	*		BraA03g056760.3C	*		BraA03g050610.3C	*
BraA03g055810.3C	*		BraA03g057500.3C	*		BraA03g056770.3C	*		BraA03g050620.3C	*
BraA03g055820.3C	*		BraA03g057510.3C	*		BraA03g056780.3C	*		BraA03g050630.3C	*
BraA03g055830.3C	*		BraA03g057520.3C	*		BraA03g056790.3C	*		BraA03g050640.3C	*
BraA03g055840.3C	*		BraA03g057530.3C	*		BraA03g056800.3C	*		BraA03g050650.3C	*
BraA03g055850.3C	*		BraA03g057540.3C	*		BraA03g056810.3C	*		BraA03g050660.3C	*
BraA03g055860.3C	*		BraA03g057550.3C	*		BraA03g056820.3C	*		BraA03g050670.3C	*
BraA03g055870.3C	*		BraA03g057560.3C	*		BraA03g056830.3C	*		BraA03g050680.3C	*
BraA03g055880.3C	*		BraA03g057570.3C	*		BraA03g056840.3C	*		BraA03g050690.3C	*
BraA03g055890.3C	*		BraA03g057580.3C	*		BraA03g056850.3C	*		BraA03g050700.3C	*
BraA03g055900.3C	*		BraA03g057590.3C	*		BraA03g056860.3C	*		BraA03g050710.3C	*
BraA03g055910.3C	*		BraA03g057600.3C	*		BraA03g056870.3C	*		BraA03g050720.3C	*
BraA03g055920.3C	*		BraA03g057610.3C	*		BraA03g056880.3C	*		BraA03g050730.3C	*
BraA03g055930.3C	*		BraA03g057620.3C	*		BraA03g056890.3C	*		BraA03g050740.3C	*
BraA03g055940.3C	*		BraA03g057630.3C	*		BraA03g056900.3C	*		BraA03g050750.3C	*
BraA03g055950.3C	*		BraA03g057640.3C	*		BraA03g056910.3C	*		BraA03g050760.3C	*
BraA03g055960.3C	*		BraA03g057650.3C	*		BraA03g056920.3C	*		BraA03g050770.3C	*
BraA03g055970.3C	*		BraA03g057660.3C	*		BraA03g056930.3C	*		BraA03g050780.3C	*
BraA03g055980.3C	*		BraA03g057670.3C	*		BraA03g056940.3C	*		BraA03g050790.3C	*
BraA03g055990.3C	*		BraA03g057680.3C	*		BraA03g056950.3C	*		BraA03g050800.3C	*
BraA03g056000.3C	*		BraA03g057690.3C	*		BraA03g056960.3C	*		BraA03g050810.3C	*
BraA03g056010.3C	*		BraA03g057700.3C	*		BraA03g056970.3C	*		BraA03g050820.3C	*
BraA03g056020.3C	*		BraA03g057710.3C	*		BraA03g056980.3C	*		BraA03g050830.3C	*
BraA03g056030.3C	*		BraA03g057720.3C	*		BraA03g056990.3C	*		BraA03g050840.3C	*
BraA03g056040.3C	*		BraA03g057730.3C	*		BraA03g057000.3C	*		BraA03g050850.3C	*
BraA03g056050.3C	*		BraA03g057740.3C	*		BraA03g057010.3C	*		BraA03g050860.3C	*
BraA03g056060.3C	*		BraA03g057750.3C	*		BraA03g057020.3C	*		BraA03g050870.3C	*
BraA03g056070.3C	*		BraA03g057760.3C	*		BraA03g057030.3C	*		BraA03g050880.3C	*
BraA03g056080.3C	*		BraA03g057770.3C	*		BraA03g057040.3C	*		BraA03g050890.3C	*
BraA03g056090.3C	*		BraA03g057780.3C	*		BraA03g057050.3C	*		BraA03g050900.3C	*
BraA03g056100.3C	*		BraA03g057790.3C	*		BraA03g057060.3C	*		BraA03g050910.3C	*
BraA03g056110.3C	*		BraA03g057800.3C	*		BraA03g057070.3C	*		BraA03g050920.3C	*
BraA03g056120.3C	*		BraA03g057810.3C	*		BraA03g057080.3C	*		BraA03g050930.3C	*
BraA03g056130.3C	*		BraA03g057820.3C	*		BraA03g057090.3C	*		BraA03g050940.3C	*
BraA03g056140.3C	*		BraA03g057830.3C	*		BraA03g057100.3C	*		BraA03g050950.3C	*
BraA03g056150.3C	*		BraA03g057840.3C	*		BraA03g057110.3C	*		BraA03g050960.3C	*
BraA03g056160.3C	*		BraA03g057850.3C	*		BraA03g057120.3C	*		BraA03g050970.3C	*
BraA03g056170.3C	*		BraA03g057860.3C	*		BraA03g057130.3C	*		BraA03g050980.3C	*
BraA03g056180.3C	*		BraA03g057870.3C	*		BraA03g057140.3C	*		BraA03g050990.3C	*
BraA03g056190.3C	*		BraA03g057880.3C	*		BraA03g057150.3C	*		BraA03g051000.3C	*
BraA03g056200.3C	*		BraA03g057890.3C	*		BraA03g057160.3C	*		BraA03g051010.3C	*
BraA03g056210.3C	*		BraA03g057900.3C	*		BraA03g057170.3C	*		BraA03g051020.3C	*
BraA03g056220.3C	*		BraA03g057910.3C	*		BraA03g057180.3C	*		BraA03g051030.3C	*
BraA03g056230.3C	*		BraA03g057920.3C	*		BraA03g057190.3C	*		BraA03g051040.3C	*
BraA03g056240.3C	*		BraA03g057930.3C	*		BraA03g057200.3C	*		BraA03g051050.3C	*
BraA03g056250.3C	*		BraA03g057940.3C	*		BraA03g057210.3C	*		BraA03g051060.3C	*
BraA03g056260.3C	*		BraA03g057950.3C	*		BraA03g057220.3C	*		BraA03g051070.3C	*
BraA03g056270.3C	*		BraA03g057960.3C	*		BraA03g057230.3C	*		BraA03g051080.3C	*
BraA03g056280.3C	*		BraA03g057970.3C	*		BraA03g057240.3C	*		BraA03g051090.3C	*
BraA03g056290.3C	*		BraA03g057980.3C	*		BraA03g057250.3C	*		BraA03g051100.3C	*
BraA03g056300.3C	*		BraA03g057990.3C	*		BraA03g057260.3C	*		BraA03g051110.3C	*
BraA03g056310.3C	*		BraA03g058000.3C	*		BraA03g057270.3C	*		BraA03g051120.3C	*
BraA03g056320.3C	*		BraA03g058010.3C	*		BraA03g057280.3C	*		BraA03g051130.3C	*
BraA03g056330.3C	*		BraA03g058020.3C	*		BraA03g057290.3C	*		BraA03g051140.3C	*
BraA03g056340.3C	*		BraA03g058030.3C	*		BraA03g057300.3C	*		BraA03g051150.3C	*
BraA03g056350.3C	*		BraA03g058040.3C	*		BraA03g057310.3C	*		BraA03g051160.3C	*
BraA03g056360.3C	*		BraA03g058050.3C	*		BraA03g057320.3C	*		BraA03g051170.3C	*
BraA03g056370.3C	*		BraA03g058060.3C	*		BraA03g057330.3C	*		BraA03g051180.3C	*
BraA03g056380.3C	*		BraA03g058070.3C	*		BraA03g057340.3C	*		BraA03g051190.3C	*
BraA03g056390.3C	*		BraA03g058080.3C	*		BraA03g057350.3C	*		BraA03g051200.3C	*
BraA03g056400.3C	*		BraA03g058090.3C	*		BraA03g057360.3C	*		BraA03g051210.3C	*
BraA03g056410.3C	*		BraA03g058100.3C	*		BraA03g057370.3C	*		BraA03g051220.3C	*
BraA03g056420.3C	*		BraA03g058110.3C	*		BraA03g057380.3C	*		BraA03g051230.3C	*
BraA03g056430.3C	*		BraA03g058120.3C	*		BraA03g057390.3C	*		BraA03g051240.3C	*
BraA03g056440.3C	*		BraA03g058130.3C	*		BraA03g057400.3C	*		BraA03g051250.3C	*
BraA03g056450.3C	*		BraA03g058140.3C	*		BraA03g057410.3C	*		BraA03g051260.3C	*
BraA03g056460.3C	*		BraA03g058150.3C	*		BraA03g057420.3C	*		BraA03g051270.3C	*
BraA03g056470.3C	*		BraA03g058160.3C	*		BraA03g057430.3C	*		BraA03g051280.3C	*
BraA03g056480.3C	*		BraA03g058170.3C	*		BraA03g057440.3C	*		BraA03g051290.3C	*
BraA03g056490.3C	*		BraA03g058180.3C	*		BraA03g057450.3C	*		BraA03g051300.3C	*
BraA03g056500.3C	*		BraA03g058190.3C	*		BraA03g057460.3C	*		BraA03g051310.3C	*
BraA03g056510.3C	*		BraA03g058200.3C	*		BraA03g057470.3C	*		BraA03g051320.3C	*
BraA03g056520.3C	*		BraA03g058210.3C	*		BraA03g057480.3C	*		BraA03g051330.3C	*
BraA03g056530.3C	*		BraA03g058220.3C	*		BraA03g057490.3C	*		BraA03g051340.3C	*
BraA03g056540.3C	*		BraA03g058230.3C	*		BraA03g057500.3C	*		BraA03g051350.3C	*
BraA03g056550.3C	*		BraA03g058240.3C	*		BraA03g057510.3C	*		BraA03g051360.3C	*
BraA03g056560.3C	*		BraA03g058250.3C	*		BraA03g057520.3C	*		BraA03g051370.3C	*
BraA03g056570.3C	*		BraA03g058260.3C	*		BraA03g057530.3C	*		BraA03g051380.3C	*
BraA03g056580.3C	*		BraA03g058270.3C	*		BraA03g057540.3C	*		BraA03g051390.3C	*
BraA03g056590.3C	*		BraA03g058280.3C	*		BraA03g057550.3C	*		BraA03g051400.3C	*
BraA03g056600.3C	*		BraA03g058290.3C	*		BraA03g057560.3C	*		BraA03g051410.3C	*
BraA03g056610.3C	*		BraA03g058300.3C	*		BraA03g057570.3C	*		BraA03g051420.3C	*
BraA03g056620.3C	*		BraA03g058310.3C	*		BraA03g057580.3C	*		BraA03g051430.3C	*
BraA03g056630.3C	*		BraA03g058320.3C	*		BraA03g057590.3C	*		BraA03g051440.3C	*
BraA03g056640.3C	*		BraA03g058330.3C	*		BraA03g057600.3C	*		BraA03g051450.3C	*
BraA03g056650.3C	*		BraA03g058340.3C	*		BraA03g057610.3C	*		BraA03g051460.3C	*
BraA03g056660.3C	*		BraA03g058350.3C	*		BraA03g057620.3C	*		BraA03g051470.3C	*
BraA03g056670.3C	*		BraA03g058360.3C	*		BraA03g057630.3C	*		BraA03g051480.3C	*
BraA03g056680.3C	*		BraA03g058370.3C	*		BraA03g057640.3C	*		BraA03g051490.3C	*
BraA03g056690.3C	*		BraA03g058380.3C	*		BraA03g057650.3C	*		BraA03g051500.3C	*
BraA03g056700.3C	*		BraA03g058390.3C	*		BraA03g057660.3C	*		BraA03g051510.3C	*
BraA03g056710.3C	*		BraA03g058400.3C	*		BraA03g057670.3C	*		BraA03g051520.3C	*
BraA03g056720.3C	*		BraA03g058410.3C	*		BraA03g057680.3C	*		BraA03g051530.3C	*
BraA03g056730.3C	*		BraA03g058420.3C	*		BraA03g057690.3C	*		BraA03g051540.3C	*
BraA03g056740.3C	*		BraA03g058430.3C	*		BraA03g057700.3C	*		BraA03g051550.3C	*
BraA03g056750.3C	*		BraA03g058440.3C	*		BraA03g057710.3C	*		BraA03g051560.3C	*
BraA03g056760.3C	*		BraA03g058450.3C	*		BraA03g057720.3C	*		BraA03g051570.3C	*
BraA03g056770.3C	*		BraA03g058460.3C	*		BraA03g057730.3C	*		BraA03g051580.3C	*
BraA03g056780.3C	*		BraA03g058470.3C	*		BraA03g057740.3C	*		BraA03g051590.3C	*
BraA03g056790.3C	*		BraA03g058480.3C	*		BraA03g057750.3C	*		BraA03g051600.3C	*
BraA03g056800.3C	*		BraA03g058490.3C	*		BraA03g057760.3C	*		BraA03g051610.3C	*
BraA03g056810.3C	*		BraA03g058500.3C	*		BraA03g057770.3C	*		BraA03g051620.3C	*
BraA03g056820.3C	*		BraA03g058510.3C	*		BraA03g057780.3C	*		BraA03g051630.3C	*
BraA03g056830.3C	*		BraA03g058520.3C	*		BraA03g057790.3C	*		BraA03g051640.3C	*
BraA03g056840.3C	*		BraA03g058530.3C	*		BraA03g057800.3C	*		BraA03g051650.3C	*
BraA03g056850.3C	*		BraA03g058540.3C	*		BraA03g057810.3C	*		BraA03g051660.3C	*
BraA03g056860.3C	*		BraA03g058550.3C	*		BraA03g057820.3C	*		BraA03g051670.3C	*
BraA03g056870.3C	*		BraA03g058560.3C	*		BraA03g057830.3C	*		BraA03g051680.3C	*
BraA03g056880.3C	*		BraA03g058570.3C	*		BraA03g057840.3C	*		BraA03g051690.3C	*
BraA03g056890.3C	*		BraA03g058580.3C	*		BraA03g057850.3C	*		BraA03g051700.3C	*
BraA03g056900.3C	*		BraA03g058590.3C	*		BraA03g057860.3C	*		BraA03g051710.3C	*
BraA03g056910.3C	*		BraA03g058600.3C	*		BraA03g057870.3C	*		BraA03g051720.3C	*
BraA03g056920.3C	*		BraA03g058610.3C	*		BraA03g057880.3C	*		BraA03g051730.3C	*
BraA03g056930.3C	*		BraA03g058620.3C	*		BraA03g057890.3C	*		BraA03g051740.3C	*
BraA03g056940.3C	*		BraA03g058630.3C	*		BraA03g057900.3C	*		BraA03g051750.3C	*
BraA03g056950.3C	*		BraA03g058640.3C	*		BraA03g057910.3C	*		BraA03g051760.3C	*
BraA03g056960.3C	*		BraA03g058650.3C	*		BraA03g057920.3C	*		BraA03g051770.3C	*
BraA03g056970.3C	*		BraA03g058660.3C	*		BraA03g057930.3C	*		BraA03g051780.3C	*
BraA03g056980.3C	*		BraA03g058670.3C	*		BraA03g057940.3C	*		BraA03g051790.3C	*
BraA03g056990.3C	*		BraA03g058680.3C	*		BraA03g057950.3C	*		BraA03g051800.3C	*
BraA03g057000.3C	*		BraA03g058690.3C	*		BraA03g057960.3C	*		BraA03g051810.3C	*
BraA03g057010.3C	*		BraA03g058700.3C	*		BraA03g057970.3C	*		BraA03g051820.3C	*
BraA03g057020.3C	*		BraA03g058710.3C	*		BraA03g057980.3C	*		BraA03g051830.3C	*
BraA03g057030.3C	*		BraA03g058720.3C	*		BraA03g057990.3C	*		BraA03g051840.3C	*
BraA03g057040.3C	*		BraA03g058730.3C	*		BraA03g058000.3C	*		BraA03g051850.3C	*
BraA03g057050.3C	*		BraA03g058740.3C	*		BraA03g058010.3C	*		BraA03g051860.3C	*
BraA03g057060.3C	*		BraA03g058750.3C	*		BraA03g058020.3C	*		BraA03g051870.3C	*
BraA03g057070.3C	*		BraA03g058760.3C	*		BraA03g058030.3C	*		BraA03g051880.3C	*
BraA03g057080.3C	*		BraA03g058770.3C	*		BraA03g058040.3C	*		BraA03g051890.3C	*
BraA03g057090.3C	*		BraA03g058780.3C	*		BraA03g058050.3C	*		BraA03g051900.3C	*
BraA03g057100.3C	*		BraA03g058790.3C	*		BraA03g058060.3C	*		BraA03g051910.3C	*
BraA03g057110.3C	*		BraA03g058800.3C	*		BraA03g058070.3C	*		BraA03g051920.3C	*
BraA03g057120.3C	*		BraA03g058810.3C	*		BraA03g058080.3C	*		BraA03g051930.3C	*
BraA03g057130.3C	*		BraA03g058820.3C	*		BraA03g058090.3C	*		BraA03g051940.3C	*
BraA03g057140.3C	*		BraA03g058830.3C	*		BraA03g058100.3C	*		BraA03g051950.3C	*
BraA03g057150.3C	*		BraA03g058840.3C	*		BraA03g058110.3C	*		BraA03g051960.3C	*
BraA03g057160.3C	*		BraA03g058850.3C	*		BraA03g058120.3C	*		BraA03g051970.3C	*
BraA03g057170.3C	*		BraA03g058860.3C	*		BraA03g058130.3C	*		BraA03g051980.3C	*
BraA03g057180.3C	*		BraA03g058870.3C	*		BraA03g058140.3C	*		BraA03g051990.3C	*
BraA03g057190.3C	*		BraA03g058880.3C	*		BraA03g058150.3C	*		BraA03g052000.3C	*
BraA03g057200.3C	*		BraA03g058890.3C	*		BraA03g058160.3C	*		BraA03g052010.3C	*
BraA03g057210.3C	*		BraA03g058900.3C	*		BraA03g058170.3C	*		BraA03g052020.3C	*
BraA03g057220.3C	*		BraA03g058910.3C	*		BraA03g058180.3C	*		BraA03g052030.3C	*
BraA03g057230.3C	*		BraA03g058920.3C	*		BraA03g058190.3C	*		BraA03g052040.3C	*
BraA03g057240.3C	*		BraA03g058930.3C	*		BraA03g058200.3C	*		BraA03g052050.3C	*
BraA03g057250.3C	*		BraA03g058940.3C	*		BraA03g058210.3C	*		BraA03g052060.3C	*
BraA03g057260.3C	*		BraA03g058950.3C	*		BraA03g058220.3C	*		BraA03g052070.3C	*
BraA03g057270.3C	*		BraA03g058960.3C	*		BraA03g058230.3C	*		BraA03g052080.3C	*
BraA03g057280.3C	*		BraA03g058970.3C	*		BraA03g058240.3C	*		BraA03g052090.3C	*
BraA03g057290.3C	*		BraA03g058980.3C	*		BraA03g058250.3C	*		BraA03g052100.3C	*
BraA03g057300.3C	*		BraA03g058990.3C	*		BraA03g058260.3C	*		BraA03g052110.3C	*
BraA03g057310.3C	*		BraA03g059000.3C	*		BraA03g058270.3C	*		BraA03g052120.3C	*
BraA03g057320.3C	*		BraA03g059010.3C	*		BraA03g058280.3C	*		BraA03g052130.3C	*
BraA03g057330.3C	*		BraA03g059020.3C	*		BraA03g058290.3C	*		BraA03g052140.3C	*
BraA03g057340.3C	*		BraA03g059030.3C	*		BraA03g058300.3C	*		BraA03g052150.3C	*
BraA03g057350.3C	*		BraA03g059040.3C	*		BraA03g058310.3C	*		BraA03g052160.3C	*
BraA03g057360.3C	*		BraA03g059050.3C	*		BraA03g058320.3C	*		BraA03g052170.3C	*
BraA03g057370.3C	*		BraA03g059060.3C	*		BraA03g058330.3C	*		BraA03g052180.3C	*
BraA03g057380.3C	*		BraA03g059070.3C	*		BraA03g058340.3C	*		BraA03g052190.3C	*
BraA03g057390.3C	*		BraA03g059080.3C	*		BraA03g058350.3C	*		BraA03g052200.3C	*
BraA03g057400.3C	*		BraA03g059090.3C	*		BraA03g058360.3C	*		BraA03g052210.3C	*
BraA03g057410.3C	*		BraA03g059100.3C	*		BraA03g058370.3C	*		BraA03g052220.3C	*
BraA03g057420.3C	*		BraA03g059110.3C	*		BraA03g058380.3C	*		BraA03g052230.3C	*
BraA03g057430.3C	*		BraA03g059120.3C	*		BraA03g058390.3C	*		BraA03g052240.3C	*
BraA03g057440.3C	*		BraA03g059130.3C	*		BraA03g058400.3C	*		BraA03g052250.3C	*
BraA03g057450.3C	*		BraA03g059140.3C	*		BraA03g058410.3C	*		BraA03g052260.3C	*
BraA03g057460.3C	*		BraA03g059150.3C	*		BraA03g058420.3C	*		BraA03g052270.3C	*
BraA03g057470.3C	*		BraA03g059160.3C	*		BraA03g058430.3C	*		BraA03g052280.3C	*
BraA03g057480.3C	*		BraA03g059170.3C	*		BraA03g058440.3C	*		BraA03g052290.3C	*
BraA03g057490.3C	*		BraA03g059180.3C	*		BraA03g058450.3C	*		BraA03g052300.3C	*
BraA03g057500.3C	*		BraA03g059190.3C	*		BraA03g058460.3C	*		BraA03g052310.3C	*
BraA03g057510.3C	*		BraA03g059200.3C	*		BraA03g058470.3C	*		BraA03g052320.3C	*
BraA03g057520.3C	*		BraA03g059210.3C	*		BraA03g058480.3C	*		BraA03g052330.3C	*
BraA03g057530.3C	*		BraA03g059220.3C	*		BraA03g058490.3C	*		BraA03g052340.3C	*
BraA03g057540.3C	*		BraA03g059230.3C	*		BraA03g058500.3C	*		BraA03g052350.3C	*
BraA03g057550.3C	*		BraA03g059240.3C	*		BraA03g058510.3C	*		BraA03g052360.3C	*
BraA03g057560.3C	*		BraA03g059250.3C	*		BraA03g058520.3C	*		BraA03g052370.3C	*
BraA03g057570.3C	*		BraA03g059260.3C	*		BraA03g058530.3C	*		BraA03g052380.3C	*
BraA03g057580.3C	*		BraA03g059270.3C	*		BraA03g058540.3C	*		BraA03g052390.3C	*
BraA03g057590.3C	*		BraA03g059280.3C	*		BraA03g058550.3C	*		BraA03g052400.3C	*
BraA03g057600.3C	*		BraA03g059290.3C	*		BraA03g058560.3C	*		BraA03g052410.3C	*
BraA03g057610.3C	*		BraA03g059300.3C	*		BraA03g058570.3C	*		BraA03g052420.3C	*
BraA03g057620.3C	*		BraA03g059310.3C	*		BraA03g058580.3C	*		BraA03g052430.3C	*
BraA03g057630.3C	*		BraA03g059320.3C	*		BraA03g058590.3C	*		BraA03g052440.3C	*
BraA03g057640.3C	*		BraA03g059330.3C	*		BraA03g058600.3C	*		BraA03g052450.3C	*
BraA03g057650.3C	*		BraA03g059340.3C	*		BraA03g058610.3C	*		BraA03g052460.3C	*
BraA03g057660.3C	*		BraA03g059350.3C	*		BraA03g058620.3C	*		BraA03g052470.3C	*
BraA03g057670.3C	*		BraA03g059360.3C	*		BraA03g058630.3C	*		BraA03g052480.3C	*
BraA03g057680.3C	*		BraA03g059370.3C	*		BraA03g058640.3C	*		BraA03g052490.3C	*
BraA03g057690.3C	*		BraA03g059380.3C	*		BraA03g058650.3C	*		BraA03g052500.3C	*
BraA03g057700.3C	*		BraA03g059390.3C	*		BraA03g058660.3C	*		BraA03g052510.3C	*
BraA03g057710.3C	*		BraA03g059400.3C	*		BraA03g058670.3C	*		BraA03g052520.3C	*
BraA03g057720.3C	*		BraA03g059410.3C	*		BraA03g058680.3C	*		BraA03g052530.3C	*
BraA03g057730.3C	*		BraA03g059420.3C	*		BraA03g058690.3C	*		BraA03g052540.3C	*
BraA03g057740.3C	*		BraA03g059430.3C	*		BraA03g058700.3C	*		BraA03g052550.3C	*
BraA03g057750.3C	*		BraA03g059440.3C	*		BraA03g058710.3C	*		BraA03g052560.3C	*
BraA03g057760.3C	*		BraA03g059450.3C	*		BraA03g058720.3C	*		BraA03g052570.3C	*
BraA03g057770.3C	*		BraA03g059460.3C	*		BraA03g058730.3C	*		BraA03g052580.3C	*
BraA03g057780.3C	*		BraA03g059470.3C	*		BraA03g058740.3C	*		BraA03g052590.3C	*
BraA03g057790.3C	*		BraA03g059480.3C	*		BraA03g058750.3C	*		BraA03g052600.3C	*
BraA03g057800.3C	*		BraA03g059490.3C	*		BraA03g058760.3C	*		BraA03g052610.3C	*
BraA03g057810.3C	*		BraA03g059500.3C	*		BraA03g058770.3C	*		BraA03g052620.3C	*
BraA03g057820.3C	*		BraA03g059510.3C	*		BraA03g058780.3C	*		BraA03g052630.3C	*
BraA03g057830.3C	*		BraA03g059520.3C	*		BraA03g058790.3C	*		BraA03g052640.3C	*
BraA03g057840.3C	*		BraA03g059530.3C	*		BraA03g058800.3C	*		BraA03g052650.3C	*
BraA03g057850.3C	*		BraA03g059540.3C	*		BraA03g058810.3C	*		BraA03g052660.3C	*
BraA03g057860.3C	*		BraA03g059550.3C	*		BraA03g058820.3C	*		BraA03g052670.3C	*
BraA03g057870.3C	*		BraA03g059560.3C	*		BraA03g058830.3C	*		BraA03g052680.3C	*
BraA03g057880.3C	*		BraA03g059570.3C	*		BraA03g058840.3C	*		BraA03g052690.3C	*
BraA03g057890.3C	*		BraA03g059580.3C	*		BraA03g058850.3C	*		BraA03g052700.3C	*
BraA03g057900.3C	*		BraA03g059590.3C	*		BraA03g058860.3C	*		BraA03g052710.3C	*
BraA03g057910.3C	*		BraA03g059600.3C	*		BraA03g058870.3C	*		BraA03g052720.3C	*
BraA03g057920.3C	*		BraA03g059610.3C	*		BraA03g058880.3C	*		BraA03g052730.3C	*
BraA03g057930.3C	*		BraA03g059620.3C	*		BraA03g058890.3C	*		BraA03g052740.3C	*
BraA03g057940.3C	*		BraA03g059630.3C	*		BraA03g058900.3C	*		BraA03g052750.3C	*
BraA03g057950.3C	*		BraA03g059640.3C	*		BraA03g058910.3C	*		BraA03g052760.3C	*
BraA03g057960.3C	*		BraA03g059650.3C	*		BraA03g058920.3C	*		BraA03g052770.3C	*
BraA03g057970.3C	*		BraA03g059660.3C	*		BraA03g058930.3C	*		BraA03g052780.3C	*
BraA03g057980.3C	*		BraA03g059670.3C	*		BraA03g058940.3C	*		BraA03g052790.3C	*
BraA03g057990.3C	*		BraA03g059680.3C	*		BraA03g058950.3C	*		BraA03g052800.3C	*
BraA03g058000.3C	*		BraA03g059690.3C	*		BraA03g058960.3C	*		BraA03g052810.3C	*
BraA03g058010.3C	*		BraA03g059700.3C	*		BraA03g058970.3C	*		BraA03g052820.3C	*
BraA03g058020.3C	*		BraA03g059710.3C	*		BraA03g058980.3C	*		BraA03g052830.3C	*
BraA03g058030.3C	*		BraA03g059720.3C	*		BraA03g058990.3C	*		BraA03g052840.3C	*
BraA03g058040.3C	*		BraA03g059730.3C	*		BraA03g059000.3C	*		BraA03g052850.3C	*
BraA03g058050.3C	*		BraA03g059740.3C	*		BraA03g059010.3C	*		BraA03g052860.3C	*
BraA03g058060.3C	*		BraA03g059750.3C	*		BraA03g059020.3C	*		BraA03g052870.3C	*
BraA03g058070.3C	*		BraA03g059760.3C	*		BraA03g059030.3C	*		BraA03g052880.3C	*
BraA03g058080.3C	*		BraA03g059770.3C	*		BraA03g059040.3C	*		BraA03g052890.3C	*
BraA03g058090.3C	*		BraA03g059780.3C	*		BraA03g059050.3C	*		BraA03g052900.3C	*
BraA03g058100.3C	*		BraA03g059790.3C	*		BraA03g059060.3C	*		BraA03g052910.3C	*
BraA03g058110.3C	*		BraA03g059800.3C	*		BraA03g059070.3C	*		BraA03g052920.3C	*
BraA03g058120.3C	*		BraA03g059810.3C	*		BraA03g059080.3C	*		BraA03g052930.3C	*
BraA03g058130.3C	*		BraA03g059820.3C	*		BraA03g059090.3C	*		BraA03g052940.3C	*
BraA03g058140.3C	*		BraA03g059830.3C	*		BraA03g059100.3C	*		BraA03g052950.3C	*
BraA03g058150.3C	*		BraA03g059840.3C	*		BraA03g059110.3C	*		BraA03g052960.3C	*
BraA03g058160.3C	*		BraA03g059850.3C	*		BraA03g059120.3C	*		BraA03g052970.3C	*
BraA03g058170.3C	*		BraA03g059860.3C	*		BraA03g059130.3C	*		BraA03g052980.3C	*
BraA03g058180.3C	*		BraA03g059870.3C	*		BraA03g059140.3C	*		BraA03g052990.3C	*
BraA03g058190.3C	*		BraA03g059880.3C	*		BraA03g059150.3C	*		BraA03g053000.3C	*
BraA03g058200.3C	*		BraA03g059890.3C	*		BraA03g059160.3C	*		BraA03g053010.3C	*
BraA03g058210.3C	*		BraA03g059900.3C	*		BraA03g059170.3C	*		BraA03g053020.3C	*
BraA03g058220.3C	*		BraA03g059910.3C	*		BraA03g059180.3C	*		BraA03g053030.3C	*
BraA03g058230.3C	*		BraA03g059920.3C	*		BraA03g059190.3C	*		BraA03g053040.3C	*
BraA03g058240.3C	*		BraA03g059930.3C	*		BraA03g059200.3C	*		BraA03g053050.3C	*
BraA03g058250.3C	*		BraA03g059940.3C	*		BraA03g059210.3C	*		BraA03g053060.3C	*
BraA03g058260.3C	*		BraA03g059950.3C	*		BraA03g059220.3C	*		BraA03g053070.3C	*
BraA03g058270.3C	*		BraA03g059960.3C	*		BraA03g059230.3C	*		BraA03g053080.3C	*
BraA03g058280.3C	*		BraA03g059970.3C	*		BraA03g059240.3C	*		BraA03g053090.3C	*
BraA03g058290.3C	*		BraA03g059980.3C	*		BraA03g059250.3C	*		BraA03g053100.3C	*
BraA03g058300.3C	*		BraA03g059990.3C	*		BraA03g059260.3C	*		BraA03g053110.3C	*
BraA03g058310.3C	*		BraA03g060000.3C	*		BraA03g059270.3C	*		BraA03g053120.3C	*
BraA03g058320.3C	*		BraA03g060010.3C	*		BraA03g059280.3C	*		BraA03g053130.3C	*
BraA03g058330.3C	*		BraA03g060020.3C	*		BraA03g059290.3C	*		BraA03g053140.3C	*
BraA03g058340.3C	*		BraA03g060030.3C	*		BraA03g059300.3C	*		BraA03g053150.3C	*
BraA03g058350.3C	*		BraA03g060040.3C	*		BraA03g059310.3C	*		BraA03g053160.3C	*
BraA03g058360.3C	*		BraA03g060050.3C	*		BraA03g059320.3C	*		BraA03g053170.3C	*
BraA03g058370.3C	*		BraA03g060060.3C	*		BraA03g059330.3C	*		BraA03g053180.3C	*
BraA03g058380.3C	*		BraA03g060070.3C	*		BraA03g059340.3C	*		BraA03g053190.3C	*
BraA03g058390.3C	*		BraA03g060080.3C	*		BraA03g059350.3C	*		BraA03g053200.3C	*
BraA03g058400.3C	*		BraA03g060090.3C	*		BraA03g059360.3C	*		BraA03g053210.3C	*
BraA03g058410.3C	*		BraA03g060100.3C	*		BraA03g059370.3C	*		BraA03g053220.3C	*
BraA03g058420.3C	*		BraA03g060110.3C	*		BraA03g059380.3C	*		BraA03g053230.3C	*
BraA03g058430.3C	*		BraA03g060120.3C	*		BraA03g059390.3C	*		BraA03g053240.3C	*
BraA03g058440.3C	*		BraA03g060130.3C	*		BraA03g059400.3C	*		BraA03g053250.3C	*
BraA03g058450.3C	*		BraA03g060140.3C	*		BraA03g059410.3C	*		BraA03g053260.3C	*
BraA03g058460.3C	*		BraA03g060150.3C	*		BraA03g059420.3C	*		BraA03g053270.3C	*
BraA03g058470.3C	*		BraA03g060160.3C	*		BraA03g059430.3C	*		BraA03g053280.3C	*
BraA03g058480.3C	*		BraA03g060170.3C	*		BraA03g059440.3C	*		BraA03g053290.3C	*
BraA03g058490.3C	*		BraA03g060180.3C	*		BraA03g059450.3C	*		BraA03g053300.3C	*
BraA03g058500.3C	*		BraA03g060190.3C	*		BraA03g059460.3C	*		BraA03g053310.3C	*
BraA03g058510.3C	*		BraA03g060200.3C	*		BraA03g059470.3C	*		BraA03g053320.3C	*
BraA03g058520.3C	*		BraA03g060210.3C	*		BraA03g059480.3C	*		BraA03g053330.3C	*
BraA03g058530.3C	*		BraA03g060220.3C	*		BraA03g059490.3C	*		BraA03g053340.3C	*
BraA03g058540.3C	*		BraA03g060230.3C	*		BraA03g059500.3C	*		BraA03g053350.3C	*
BraA03g058550.3C	*		BraA03g060240.3C	*		BraA03g059510.3C	*		BraA03g053360.3C	*
BraA03g058560.3C	*		BraA03g060250.3C	*		BraA03g059520.3C	*		BraA03g053370.3C	*
BraA03g058570.3C	*		BraA03g060260.3C	*		BraA03g059530.3C	*		BraA03g053380.3C	*
BraA03g058580.3C	*		BraA03g060270.3C	*		BraA03g059540.3C	*		BraA03g053390.3C	*
BraA03g058590.3C	*		BraA03g060280.3C	*		BraA03g059550.3C	*		BraA03g053400.3C	*
BraA03g058600.3C	*		BraA03g060290.3C	*		BraA03g059560.3C	*		BraA03g053410.3C	*
BraA03g058610.3C	*		BraA03g060300.3C	*		BraA03g059570.3C	*		BraA03g053420.3C	*
BraA03g058620.3C	*		BraA03g060310.3C	*		BraA03g059580.3C	*		BraA03g053430.3C	*
BraA03g058630.3C	*		BraA03g060320.3C	*		BraA03g059590.3C	*		BraA03g053440.3C	*
BraA03g058640.3C	*		BraA03g060330.3C	*		BraA03g059600.3C	*		BraA03g053450.3C	*
BraA03g058650.3C	*		BraA03g060340.3C	*		BraA03g059610.3C	*		BraA03g053460.3C	*
BraA03g058660.3C	*		BraA03g060350.3C	*		BraA03g059620.3C	*		BraA03g053470.3C	*
BraA03g058670.3C	*		BraA03g060360.3C	*		BraA03g059630.3C	*		BraA03g053480.3C	*
BraA03g058680.3C	*		BraA03g060370.3C	*		BraA03g059640.3C	*		BraA03g053490.3C	*
BraA03g058690.3C	*		BraA03g060380.3C	*		BraA03g059650.3C	*		BraA03g053500.3C	*
BraA03g058700.3C	*		BraA03g060390.3C	*		BraA03g059660.3C	*		BraA03g053510.3C	*
BraA03g058710.3C	*		BraA03g060400.3C	*		BraA03g059670.3C	*		BraA03g053520.3C	*
BraA03g058720.3C	*		BraA03g060410.3C	*		BraA03g059680.3C	*		BraA03g053530.3C	*
BraA03g058730.3C	*		BraA03g060420.3C	*		BraA03g059690.3C	*		BraA03g053540.3C	*
BraA03g058740.3C	*		BraA03g060430.3C	*		BraA03g059700.3C	*		BraA03g053550.3C	*
BraA03g058750.3C	*		BraA03g060440.3C	*		BraA03g059710.3C	*		BraA03g053560.3C	*
BraA03g058760.3C	*		BraA03g060450.3C	*		BraA03g059720.3C	*		BraA03g053570.3C	*
BraA03g058770.3C	*		BraA03g060460.3C	*		BraA03g059730.3C	*		BraA03g053580.3C	*
BraA03g058780.3C	*		BraA03g060470.3C	*		BraA03g059740.3C	*		BraA03g053590.3C	*
BraA03g058790.3C	*		BraA03g060480.3C	*		BraA03g059750.3C	*		BraA03g053600.3C	*
BraA03g058800.3C	*		BraA03g060490.3C	*		BraA03g059760.3C	*		BraA03g053610.3C	*
BraA03g058810.3C	*		BraA03g060500.3C	*		BraA03g059770.3C	*		BraA03g053620.3C	*
BraA03g058820.3C	*		BraA03g060510.3C	*		BraA03g059780.3C	*		BraA03g053630.3C	*
BraA03g058830.3C	*		BraA03g060520.3C	*		BraA03g059790.3C	*		BraA03g053640.3C	*
BraA03g058840.3C	*		BraA03g060530.3C	*		BraA03g059800.3C	*		BraA03g053650.3C	*
BraA03g058850.3C	*		BraA03g060540.3C	*		BraA03g059810.3C	*		BraA03g053660.3C	*
BraA03g058860.3C	*		BraA03g060550.3C	*		BraA03g059820.3C	*		BraA03g053670.3C	*
BraA03g058870.3C	*		BraA03g060560.3C	*		BraA03g059830.3C	*		BraA03g053680.3C	*
BraA03g058880.3C	*		BraA03g060570.3C	*		BraA03g059840.3C	*		BraA03g053690.3C	*
BraA03g058890.3C	*		BraA03g060580.3C	*		BraA03g059850.3C	*		BraA03g053700.3C	*
BraA03g058900.3C	*		BraA03g060590.3C	*		BraA03g059860.3C	*		BraA03g053710.3C	*
BraA03g058910.3C	*		BraA03g060600.3C	*		BraA03g059870.3C	*		BraA03g053720.3C	*
BraA03g058920.3C	*		BraA03g060610.3C	*		BraA03g059880.3C	*		BraA03g053730.3C	*
BraA03g058930.3C	*		BraA03g060620.3C	*		BraA03g059890.3C	*		BraA03g053740.3C	*
BraA03g058940.3C	*		BraA03g060630.3C	*		BraA03g059900.3C	*		BraA03g053750.3C	*
BraA03g058950.3C	*		BraA03g060640.3C	*		BraA03g059910.3C	*		BraA03g053760.3C	*
BraA03g058960.3C	*		BraA03g060650.3C	*		BraA03g059920.3C	*		BraA03g053770.3C	*
BraA03g058970.3C	*		BraA03g060660.3C	*		BraA03g059930.3C	*		BraA03g053780.3C	*
BraA03g058980.3C	*		BraA03g060670.3C	*		BraA03g059940.3C	*		BraA03g053790.3C	*
BraA03g058990.3C	*		BraA03g060680.3C	*		BraA03g059950.3C	*		BraA03g053800.3C	*
BraA03g059000.3C	*		BraA03g060690.3C	*		BraA03g059960.3C	*		BraA03g053810.3C	*
BraA03g059010.3C	*		BraA03g060700.3C	*		BraA03g059970.3C	*		BraA03g053820.3C	*
BraA03g059020.3C	*		BraA03g060710.3C	*		BraA03g059980.3C	*		BraA03g053830.3C	*
BraA03g059030.3C	*		BraA03g060720.3C	*		BraA03g059990.3C	*		BraA03g053840.3C	*
BraA03g059040.3C	*		BraA03g060730.3C	*		BraA03g060000.3C	*		BraA03g053850.3C	*
BraA03g059050.3C	*		BraA03g060740.3C	*		BraA03g060010.3C	*		BraA03g053860.3C	*
BraA03g059060.3C	*		BraA03g060750.3C	*		BraA03g060020.3C	*		BraA03g053870.3C	*
BraA03g059070.3C	*		BraA03g060760.3C	*		BraA03g060030.3C	*		BraA03g053880.3C	*
BraA03g059080.3C	*		BraA03g060770.3C	*		BraA03g060040.3C	*		BraA03g053890.3C	*
BraA03g059090.3C	*		BraA03g060780.3C	*		BraA03g060050.3C	*		BraA03g053900.3C	*
BraA03g059100.3C	*		BraA03g060790.3C	*		BraA03g060060.3C	*		BraA03g053910.3C	*
BraA03g059110.3C	*		BraA03g060800.3C	*		BraA03g060070.3C	*		BraA03g053920.3C	*
BraA03g059120.3C	*		BraA03g060810.3C	*		BraA03g060080.3C	*		BraA03g053930.3C	*
BraA03g059130.3C	*		BraA03g060820.3C	*		BraA03g060090.3C	*		BraA03g053940.3C	*
BraA03g059140.3C	*		BraA03g060830.3C	*		BraA03g060100.3C	*		BraA03g053950.3C	*
BraA03g059150.3C	*		BraA03g060840.3C	*		BraA03g060110.3C	*		BraA03g053960.3C	*
BraA03g059160.3C	*		BraA03g060850.3C	*		BraA03g060120.3C	*		BraA03g053970.3C	*
BraA03g059170.3C	*		BraA03g060860.3C	*		BraA03g060130.3C	*		BraA03g053980.3C	*
BraA03g059180.3C	*		BraA03g060870.3C	*		BraA03g060140.3C	*		BraA03g053990.3C	*
BraA03g059190.3C	*		BraA03g060880.3C	*		BraA03g060150.3C	*		BraA03g054000.3C	*
BraA03g059200.3C	*		BraA03g060890.3C	*		BraA03g060160.3C	*		BraA03g054010.3C	*
BraA03g059210.3C	*		BraA03g060900.3C	*		BraA03g060170.3C	*		BraA03g054020.3C	*
BraA03g059220.3C	*		BraA03g060910.3C	*		BraA03g060180.3C	*		BraA03g054030.3C	*
BraA03g059230.3C	*		BraA03g060920.3C	*		BraA03g060190.3C	*		BraA03g054040.3C	*
BraA03g059240.3C	*		BraA03g060930.3C	*		BraA03g060200.3C	*		BraA03g054050.3C	*
BraA03g059250.3C	*		BraA03g060940.3C	*		BraA03g060210.3C	*		BraA03g054060.3C	*
BraA03g059260.3C	*		BraA03g060950.3C	*		BraA03g060220.3C	*		BraA03g054070.3C	*
BraA03g059270.3C	*		BraA03g060960.3C	*		BraA03g060230.3C	*		BraA03g054080.3C	*
BraA03g059280.3C	*		BraA03g060970.3C	*		BraA03g060240.3C	*		BraA03g054090.3C	*
BraA03g059290.3C	*		BraA03g060980.3C	*		BraA03g060250.3C	*		BraA03g054100.3C	*
BraA03g059300.3C	*		BraA03g060990.3C	*		BraA03g060260.3C	*		BraA03g054110.3C	*
BraA03g059310.3C	*		BraA03g061000.3C	*		BraA03g060270.3C	*		BraA03g054120.3C	*
BraA03g059320.3C	*		BraA03g061010.3C	*		BraA03g060280.3C	*		BraA03g054130.3C	*
BraA03g059330.3C	*		BraA03g061020.3C	*		BraA03g060290.3C	*		BraA03g054140.3C	*
BraA03g059340.3C	*		BraA03g061030.3C	*		BraA03g060300.3C	*		BraA03g054150.3C	*
BraA03g059350.3C	*		BraA03g061040.3C	*		BraA03g060310.3C	*		BraA03g054160.3C	*
BraA03g059360.3C	*		BraA03g061050.3C	*		BraA03g060320.3C	*		BraA03g054170.3C	*
BraA03g059370.3C	*		BraA03g061060.3C	*		BraA03g060330.3C	*		BraA03g054180.3C	*
BraA03g059380.3C	*		BraA03g061070.3C	*		BraA03g060340.3C	*		BraA03g054190.3C	*
BraA03g059390.3C	*		BraA03g061080.3C	*		BraA03g060350.3C	*		BraA03g054200.3C	*
BraA03g059400.3C	*		BraA03g061090.3C	*		BraA03g060360.3C	*		BraA03g054210.3C	*
BraA03g059410.3C	*		BraA03g061100.3C	*		BraA03g060370.3C	*		BraA03g054220.3C	*
BraA03g059420.3C	*		BraA03g061110.3C	*		BraA03g060380.3C	*		BraA03g054230.3C	*
BraA03g059430.3C	*		BraA03g061120.3C	*		BraA03g060390.3C	*		BraA03g054240.3C	*
BraA03g059440.3C	*		BraA03g061130.3C	*		BraA03g060400.3C	*		BraA03g054250.3C	*
BraA03g059450.3C	*		BraA03g061140.3C	*		BraA03g060410.3C	*		BraA03g054260.3C	*
BraA03g059460.3C	*		BraA03g061150.3C	*		BraA03g060420.3C	*		BraA03g054270.3C	*
BraA03g059470.3C	*		BraA03g061160.3C	*		BraA03g060430.3C	*		BraA03g054280.3C	*
BraA03g059480.3C	*		BraA03g061170.3C	*		BraA03g060440.3C	*		BraA03g054290.3C	*
BraA03g059490.3C	*		BraA03g061180.3C	*		BraA03g060450.3C	*		BraA03g054300.3C	*
BraA03g059500.3C	*		BraA03g061190.3C	*		BraA03g060460.3C	*		BraA03g054310.3C	*
BraA03g059510.3C	*		BraA03g061200.3C	*		BraA03g060470.3C	*		BraA03g054320.3C	*
BraA03g059520.3C	*		BraA03g061210.3C	*		BraA03g060480.3C	*		BraA03g054330.3C	*
BraA03g059530.3C	*		BraA03g061220.3C	*		BraA03g060490.3C	*		BraA03g054340.3C	*
BraA03g059540.3C	*		BraA03g061230.3C	*		BraA03g060500.3C	*		BraA03g054350.3C	*
BraA03g059550.3C	*		BraA03g061240.3C	*		BraA03g060510.3C	*		BraA03g054360.3C	*
BraA03g059560.3C	*		BraA03g061250.3C	*		BraA03g060520.3C	*		BraA03g054370.3C	*
BraA03g059570.3C	*		BraA03g061260.3C	*		BraA03g060530.3C	*		BraA03g054380.3C	*
BraA03g059580.3C	*		BraA03g061270.3C	*		BraA03g060540.3C	*		BraA03g054390.3C	*
BraA03g059590.3C	*		BraA03g061280.3C	*		BraA03g060550.3C	*		BraA03g054400.3C	*
BraA03g059600.3C	*		BraA03g061290.3C	*		BraA03g060560.3C	*		BraA03g054410.3C	*
BraA03g059610.3C	*		BraA03g061300.3C	*		BraA03g060570.3C	*		BraA03g054420.3C	*
BraA03g059620.3C	*		BraA03g061310.3C	*		BraA03g060580.3C	*		BraA03g054430.3C	*
BraA03g059630.3C	*		BraA03g061320.3C	*		BraA03g060590.3C	*		BraA03g054440.3C	*
BraA03g059640.3C	*		BraA03g061330.3C	*		BraA03g060600.3C	*		BraA03g054450.3C	*
BraA03g059650.3C	*		BraA03g061340.3C	*		BraA03g060610.3C	*		BraA03g054460.3C	*
BraA03g059660.3C	*		BraA03g061350.3C	*		BraA03g060620.3C	*		BraA03g054470.3C	*
BraA03g059670.3C	*		BraA03g061360.3C	*		BraA03g060630.3C	*		BraA03g054480.3C	*
BraA03g059680.3C	*		BraA03g061370.3C	*		BraA03g060640.3C	*		BraA03g054490.3C	*
BraA03g059690.3C	*		BraA03g061380.3C	*		BraA03g060650.3C	*		BraA03g054500.3C	*
BraA03g059700.3C	*		BraA03g061390.3C	*		BraA03g060660.3C	*		BraA03g054510.3C	*
BraA03g059710.3C	*		BraA03g061400.3C	*		BraA03g060670.3C	*		BraA03g054520.3C	*
BraA03g059720.3C	*		BraA03g061410.3C	*		BraA03g060680.3C	*		BraA03g054530.3C	*
BraA03g059730.3C	*		BraA03g061420.3C	*		BraA03g060690.3C	*		BraA03g054540.3C	*
BraA03g059740.3C	*		BraA03g061430.3C	*		BraA03g060700.3C	*		BraA03g054550.3C	*
BraA03g059750.3C	*		BraA03g061440.3C	*		BraA03g060710.3C	*		BraA03g054560.3C	*
BraA03g059760.3C	*		BraA03g061450.3C	*		BraA03g060720.3C	*		BraA03g054570.3C	*
BraA03g059770.3C	*		BraA03g061460.3C	*		BraA03g060730.3C	*		BraA03g054580.3C	*
BraA03g059780.3C	*		BraA03g061470.3C	*		BraA03g060740.3C	*		BraA03g054590.3C	*
BraA03g059790.3C	*		BraA03g061480.3C	*		BraA03g060750.3C	*		BraA03g054600.3C	*
BraA03g059800.3C	*		BraA03g061490.3C	*		BraA03g060760.3C	*		BraA03g054610.3C	*
BraA03g059810.3C	*		BraA03g061500.3C	*		BraA03g060770.3C	*		BraA03g054620.3C	*
BraA03g059820.3C	*		BraA03g061510.3C	*		BraA03g060780.3C	*		BraA03g054630.3C	*
BraA03g059830.3C	*		BraA03g061520.3C	*		BraA03g060790.3C	*		BraA03g054640.3C	*
BraA03g059840.3C	*		BraA03g061530.3C	*		BraA03g060800.3C	*		BraA03g054650.3C	*
BraA03g059850.3C	*		BraA03g061540.3C	*		BraA03g060810.3C	*		BraA03g054660.3C	*
BraA03g059860.3C	*		BraA03g061550.3C	*		BraA03g060820.3C	*		BraA03g054670.3C	*
BraA03g059870.3C	*		BraA03g061560.3C	*		BraA03g060830.3C	*		BraA03g054680.3C	*
BraA03g059880.3C	*		BraA03g061570.3C	*		BraA03g060840.3C	*		BraA03g054690.3C	*
BraA03g059890.3C	*		BraA03g061580.3C	*		BraA03g060850.3C	*		BraA03g054700.3C	*
BraA03g059900.3C	*		BraA03g061590.3C	*		BraA03g060860.3C	*		BraA03g054710.3C	*
BraA03g059910.3C	*		BraA03g061600.3C	*		BraA03g060870.3C	*		BraA03g054720.3C	*
BraA03g059920.3C	*		BraA03g061610.3C	*		BraA03g060880.3C	*		BraA03g054730.3C	*
BraA03g059930.3C	*		BraA03g061620.3C	*		BraA03g060890.3C	*		BraA03g054740.3C	*
BraA03g059940.3C	*		BraA03g061630.3C	*		BraA03g060900.3C	*		BraA03g054750.3C	*
BraA03g059950.3C	*		BraA03g061640.3C	*		BraA03g060910.3C	*		BraA03g054760.3C	*
BraA03g059960.3C	*		BraA03g061650.3C	*		BraA03g060920.3C	*		BraA03g054770.3C	*
BraA03g059970.3C	*		BraA03g061660.3C	*		BraA03g060930.3C	*		BraA03g054780.3C	*
BraA03g059980.3C	*		BraA03g061670.3C	*		BraA03g060940.3C	*		BraA03g054790.3C	*
BraA03g059990.3C	*		BraA03g061680.3C	*		BraA03g060950.3C	*		BraA03g054800.3C	*
BraA03g060000.3C	*		BraA03g061690.3C	*		BraA03g060960.3C	*		BraA03g054810.3C	*
BraA03g060010.3C	*		BraA03g061700.3C	*		BraA03g060970.3C	*		BraA03g054820.3C	*
BraA03g060020.3C	*		BraA03g061710.3C	*		BraA03g060980.3C	*		BraA03g054830.3C	*
BraA03g060030.3C	*		BraA03g061720.3C	*		BraA03g060990.3C	*		BraA03g054840.3C	*
BraA03g060040.3C	*		BraA03g061730.3C	*		BraA03g061000.3C	*		BraA03g054850.3C	*
BraA03g060050.3C	*		BraA03g061740.3C	*		BraA03g061010.3C	*		BraA03g054860.3C	*
BraA03g060060.3C	*		BraA03g061750.3C	*		BraA03g061020.3C	*		BraA03g054870.3C	*
BraA03g060070.3C	*		BraA03g061760.3C	*		BraA03g061030.3C	*		BraA03g054880.3C	*
BraA03g060080.3C	*		BraA03g061770.3C	*		BraA03g061040.3C	*		BraA03g054890.3C	*
BraA03g060090.3C	*		BraA03g061780.3C	*		BraA03g061050.3C	*		BraA03g054900.3C	*
BraA03g060100.3C	*		BraA03g061790.3C	*		BraA03g061060.3C	*		BraA03g054910.3C	*
BraA03g060110.3C	*		BraA03g061800.3C	*		BraA03g061070.3C	*		BraA03g054920.3C	*
BraA03g060120.3C	*		BraA03g061810.3C	*		BraA03g061080.3C	*		BraA03g054930.3C	*
BraA03g060130.3C	*		BraA03g061820.3C	*		BraA03g061090.3C	*		BraA03g054940.3C	*
BraA03g060140.3C	*		BraA03g061830.3C			BraA03g061100.3C	*		BraA03g054950.3C	*
BraA03g060150.3C	*		BraA03g061840.3C			BraA03g061110.3C	*		BraA03g054960.3C	*
BraA03g060160.3C	*		BraA03g061850.3C			BraA03g061120.3C	*		BraA03g054970.3C	*
BraA03g060170.3C	*		BraA03g061860.3C			BraA03g061130.3C	*		BraA03g054980.3C	*
BraA03g060180.3C	*		BraA03g061870.3C			BraA03g061140.3C	*		BraA03g054990.3C	*
BraA03g060190.3C	*		BraA03g061880.3C			BraA03g061150.3C	*		BraA03g055000.3C	*
BraA03g060200.3C	*		BraA03g061890.3C			BraA03g061160.3C	*		BraA03g055010.3C	*
BraA03g060210.3C	*		BraA03g061900.3C			BraA03g061170.3C	*		BraA03g055020.3C	*
BraA03g060220.3C	*		BraA03g061910.3C			BraA03g061180.3C	*		BraA03g055030.3C	*
BraA03g060230.3C	*		BraA03g061920.3C			BraA03g061190.3C	*		BraA03g055040.3C	*
BraA03g060240.3C	*		BraA03g061930.3C			BraA03g061200.3C	*		BraA03g055050.3C	*
BraA03g060250.3C	*		BraA03g061940.3C			BraA03g061210.3C	*		BraA03g055060.3C	*
BraA03g060260.3C	*		BraA03g061950.3C			BraA03g061220.3C	*		BraA03g055070.3C	*
BraA03g060270.3C	*		BraA03g061960.3C			BraA03g061230.3C	*		BraA03g055080.3C	*
BraA03g060280.3C	*		BraA03g061970.3C			BraA03g061240.3C	*		BraA03g055090.3C	*
BraA03g060290.3C	*		BraA03g061980.3C			BraA03g061250.3C	*		BraA03g055100.3C	*
BraA03g060300.3C	*		BraA03g061990.3C			BraA03g061260.3C	*		BraA03g055110.3C	*
BraA03g060310.3C	*		BraA03g062000.3C			BraA03g061270.3C	*		BraA03g055120.3C	*
BraA03g060320.3C	*		BraA03g062010.3C			BraA03g061280.3C	*		BraA03g055130.3C	*
BraA03g060330.3C	*		BraA03g062020.3C			BraA03g061290.3C	*		BraA03g055140.3C	*
BraA03g060340.3C	*		BraA03g062030.3C			BraA03g061300.3C	*		BraA03g055150.3C	*
BraA03g060350.3C	*		BraA03g062040.3C			BraA03g061310.3C	*		BraA03g055160.3C	*
BraA03g060360.3C	*		BraA03g062050.3C			BraA03g061320.3C	*		BraA03g055170.3C	*
BraA03g060370.3C	*		BraA03g062060.3C			BraA03g061330.3C	*		BraA03g055180.3C	*
BraA03g060380.3C	*		BraA03g062070.3C			BraA03g061340.3C	*		BraA03g055190.3C	*
BraA03g060390.3C	*		BraA03g062080.3C			BraA03g061350.3C	*		BraA03g055200.3C	*
BraA03g060400.3C	*		BraA03g062090.3C			BraA03g061360.3C	*		BraA03g055210.3C	*
BraA03g060410.3C	*		BraA03g062100.3C			BraA03g061370.3C	*		BraA03g055220.3C	*
BraA03g060420.3C	*		BraA03g062110.3C			BraA03g061380.3C	*		BraA03g055230.3C	*
BraA03g060430.3C	*		BraA03g062120.3C			BraA03g061390.3C	*		BraA03g055240.3C	*
BraA03g060440.3C	*		BraA03g062130.3C			BraA03g061400.3C	*		BraA03g055250.3C	*
BraA03g060450.3C	*		BraA03g062140.3C			BraA03g061410.3C	*		BraA03g055260.3C	*
BraA03g060460.3C	*		BraA03g062150.3C			BraA03g061420.3C	*		BraA03g055270.3C	*
BraA03g060470.3C	*		BraA03g062160.3C			BraA03g061430.3C	*		BraA03g055280.3C	*
BraA03g060480.3C	*		BraA03g062170.3C			BraA03g061440.3C	*		BraA03g055290.3C	*
BraA03g060490.3C	*		BraA03g062180.3C			BraA03g061450.3C	*		BraA03g055300.3C	*
BraA03g060500.3C	*		BraA03g062190.3C			BraA03g061460.3C	*		BraA03g055310.3C	*
BraA03g060510.3C	*		BraA03g062200.3C			BraA03g061470.3C	*		BraA03g055320.3C	*
BraA03g060520.3C	*		BraA03g062210.3C			BraA03g061480.3C	*		BraA03g055330.3C	*
BraA03g060530.3C	*		BraA03g062220.3C			BraA03g061490.3C	*		BraA03g055340.3C	*
BraA03g060540.3C	*		BraA03g062230.3C			BraA03g061500.3C	*		BraA03g055350.3C	*
BraA03g060550.3C	*		BraA03g062240.3C			BraA03g061510.3C	*		BraA03g055360.3C	*
BraA03g060560.3C	*		BraA03g062250.3C			BraA03g061520.3C	*		BraA03g055370.3C	*
BraA03g060570.3C	*		BraA03g062260.3C			BraA03g061530.3C	*		BraA03g055380.3C	*
BraA03g060580.3C	*		BraA03g062270.3C			BraA03g061540.3C	*		BraA03g055390.3C	*
BraA03g060590.3C	*		BraA03g062280.3C			BraA03g061550.3C	*		BraA03g055400.3C	*
BraA03g060600.3C	*		BraA03g062290.3C			BraA03g061560.3C	*		BraA03g055410.3C	*
BraA03g060610.3C	*		BraA03g062300.3C			BraA03g061570.3C	*		BraA03g055420.3C	*
BraA03g060620.3C	*		BraA03g062310.3C			BraA03g061580.3C	*		BraA03g055430.3C	*
BraA03g060630.3C	*		BraA03g062320.3C			BraA03g061590.3C	*		BraA03g055440.3C	*
BraA03g060640.3C	*		BraA03g062330.3C			BraA03g061600.3C	*		BraA03g055450.3C	*
BraA03g060650.3C	*		BraA03g062340.3C			BraA03g061610.3C	*		BraA03g055460.3C	*
BraA03g060660.3C	*		BraA03g062350.3C			BraA03g061620.3C	*		BraA03g055470.3C	*
BraA03g060670.3C	*		BraA03g062360.3C			BraA03g061630.3C	*		BraA03g055480.3C	*
BraA03g060680.3C	*		BraA03g062370.3C			BraA03g061640.3C	*		BraA03g055490.3C	*
BraA03g060690.3C	*		BraA03g062380.3C			BraA03g061650.3C	*		BraA03g055500.3C	*
BraA03g060700.3C	*		BraA03g062390.3C			BraA03g061660.3C	*		BraA03g055510.3C	*
BraA03g060710.3C	*		BraA03g062400.3C			BraA03g061670.3C	*		BraA03g055520.3C	*
BraA03g060720.3C	*		BraA03g062410.3C			BraA03g061680.3C	*		BraA03g055530.3C	*
BraA03g060730.3C	*		BraA03g062420.3C			BraA03g061690.3C	*		BraA03g055540.3C	*
BraA03g060740.3C	*		BraA03g062430.3C			BraA03g061700.3C	*		BraA03g055550.3C	*
BraA03g060750.3C	*		BraA03g062440.3C			BraA03g061710.3C	*		BraA03g055560.3C	*
BraA03g060760.3C	*		BraA03g062450.3C			BraA03g061720.3C	*		BraA03g055570.3C	*
BraA03g060770.3C	*		BraA03g062460.3C			BraA03g061730.3C	*		BraA03g055580.3C	*
BraA03g060780.3C	*		BraA03g062470.3C			BraA03g061740.3C	*		BraA03g055590.3C	*
BraA03g060790.3C	*		BraA03g062480.3C			BraA03g061750.3C	*		BraA03g055600.3C	*
BraA03g060800.3C	*		BraA03g062490.3C			BraA03g061760.3C	*		BraA03g055610.3C	*
BraA03g060810.3C	*		BraA03g062500.3C			BraA03g061770.3C	*		BraA03g055620.3C	*
BraA03g060820.3C	*		BraA03g062510.3C			BraA03g061780.3C	*		BraA03g055630.3C	*
BraA03g060830.3C	*		BraA03g062520.3C			BraA03g061790.3C	*		BraA03g055640.3C	*
BraA03g060840.3C	*		BraA03g062530.3C			BraA03g061800.3C	*		BraA03g055650.3C	*
BraA03g060850.3C	*		BraA03g062540.3C			BraA03g061810.3C	*		BraA03g055660.3C	*
BraA03g060860.3C	*		BraA03g062550.3C			BraA03g061820.3C	*		BraA03g055670.3C	*
BraA03g060870.3C	*		BraA03g062560.3C			BraA03g061830.3C			BraA03g055680.3C	*
BraA03g060880.3C	*		BraA03g062570.3C			BraA03g061840.3C			BraA03g055690.3C	*
BraA03g060890.3C	*		BraA03g062580.3C			BraA03g061850.3C			BraA03g055700.3C	*
BraA03g060900.3C	*		BraA03g062590.3C			BraA03g061860.3C			BraA03g055710.3C	*
BraA03g060910.3C	*		BraA03g062600.3C			BraA03g061870.3C			BraA03g055720.3C	*
BraA03g060920.3C	*		BraA03g062610.3C			BraA03g061880.3C			BraA03g055730.3C	*
BraA03g060930.3C	*		BraA03g062620.3C						BraA03g055740.3C	*
BraA03g060940.3C	*		BraA03g062630.3C						BraA03g055750.3C	*
BraA03g060950.3C	*		BraA03g062640.3C						BraA03g055760.3C	*
BraA03g060960.3C	*		BraA03g062650.3C						BraA03g055770.3C	*
BraA03g060970.3C	*		BraA03g062660.3C						BraA03g055780.3C	*
BraA03g060980.3C	*		BraA03g062670.3C						BraA03g055790.3C	*
BraA03g060990.3C	*		BraA03g062680.3C						BraA03g055800.3C	*
BraA03g061000.3C	*		BraA03g062690.3C						BraA03g055810.3C	*
BraA03g061010.3C	*		BraA03g062700.3C						BraA03g055820.3C	*
BraA03g061020.3C	*		BraA03g062710.3C						BraA03g055830.3C	*
BraA03g061030.3C	*		BraA03g062720.3C						BraA03g055840.3C	*
BraA03g061040.3C	*		BraA03g062730.3C						BraA03g055850.3C	*
BraA03g061050.3C	*		BraA03g062740.3C						BraA03g055860.3C	*
BraA03g061060.3C	*		BraA03g062750.3C						BraA03g055870.3C	*
BraA03g061070.3C	*		BraA03g062760.3C						BraA03g055880.3C	*
BraA03g061080.3C	*		BraA03g062770.3C						BraA03g055890.3C	*
BraA03g061090.3C	*		BraA03g062780.3C						BraA03g055900.3C	*
BraA03g061100.3C	*		BraA03g062790.3C						BraA03g055910.3C	*
BraA03g061110.3C	*		BraA03g062800.3C						BraA03g055920.3C	*
BraA03g061120.3C	*		BraA03g062810.3C						BraA03g055930.3C	*
BraA03g061130.3C	*		BraA03g062820.3C						BraA03g055940.3C	*
BraA03g061140.3C	*		BraA03g062830.3C						BraA03g055950.3C	*
BraA03g061150.3C	*		BraA03g062840.3C						BraA03g055960.3C	*
BraA03g061160.3C	*		BraA03g062850.3C						BraA03g055970.3C	*
BraA03g061170.3C	*		BraA03g062860.3C						BraA03g055980.3C	*
BraA03g061180.3C	*		BraA03g062870.3C						BraA03g055990.3C	*
BraA03g061190.3C	*		BraA03g062880.3C						BraA03g056000.3C	*
BraA03g061200.3C	*		BraA03g062890.3C						BraA03g056010.3C	*
BraA03g061210.3C	*		BraA03g062900.3C						BraA03g056020.3C	*
BraA03g061220.3C	*		BraA03g062910.3C						BraA03g056030.3C	*
BraA03g061230.3C	*		BraA03g062920.3C						BraA03g056040.3C	*
BraA03g061240.3C	*		BraA03g062930.3C						BraA03g056050.3C	*
BraA03g061250.3C	*		BraA03g062940.3C						BraA03g056060.3C	*
BraA03g061260.3C	*		BraA03g062950.3C						BraA03g056070.3C	*
BraA03g061270.3C	*		BraA03g062960.3C						BraA03g056080.3C	*
BraA03g061280.3C	*		BraA03g062970.3C						BraA03g056090.3C	*
BraA03g061290.3C	*		BraA03g062980.3C						BraA03g056100.3C	*
BraA03g061300.3C	*		BraA03g062990.3C						BraA03g056110.3C	*
BraA03g061310.3C	*		BraA03g063000.3C						BraA03g056120.3C	*
BraA03g061320.3C	*		BraA03g063010.3C						BraA03g056130.3C	*
BraA03g061330.3C	*		BraA03g063020.3C						BraA03g056140.3C	*
BraA03g061340.3C	*		BraA03g063030.3C						BraA03g056150.3C	*
BraA03g061350.3C	*		BraA03g063040.3C						BraA03g056160.3C	*
BraA03g061360.3C	*		BraA03g063050.3C						BraA03g056170.3C	*
BraA03g061370.3C	*								BraA03g056180.3C	*
BraA03g061380.3C	*								BraA03g056190.3C	*
BraA03g061390.3C	*								BraA03g056200.3C	*
BraA03g061400.3C	*								BraA03g056210.3C	*
BraA03g061410.3C	*								BraA03g056220.3C	*
BraA03g061420.3C	*								BraA03g056230.3C	*
BraA03g061430.3C	*								BraA03g056240.3C	*
BraA03g061440.3C	*								BraA03g056250.3C	*
BraA03g061450.3C	*								BraA03g056260.3C	*
BraA03g061460.3C	*								BraA03g056270.3C	*
BraA03g061470.3C	*								BraA03g056280.3C	*
BraA03g061480.3C	*								BraA03g056290.3C	*
BraA03g061490.3C	*								BraA03g056300.3C	*
BraA03g061500.3C	*								BraA03g056310.3C	*
BraA03g061510.3C	*								BraA03g056320.3C	*
BraA03g061520.3C	*								BraA03g056330.3C	*
BraA03g061530.3C	*								BraA03g056340.3C	*
BraA03g061540.3C	*								BraA03g056350.3C	*
BraA03g061550.3C	*								BraA03g056360.3C	*
BraA03g061560.3C	*								BraA03g056370.3C	*
BraA03g061570.3C	*								BraA03g056380.3C	*
BraA03g061580.3C	*								BraA03g056390.3C	*
BraA03g061590.3C	*								BraA03g056400.3C	*
BraA03g061600.3C	*								BraA03g056410.3C	*
BraA03g061610.3C	*								BraA03g056420.3C	*
BraA03g061620.3C	*								BraA03g056430.3C	*
BraA03g061630.3C	*								BraA03g056440.3C	*
BraA03g061640.3C	*								BraA03g056450.3C	*
BraA03g061650.3C	*								BraA03g056460.3C	*
BraA03g061660.3C	*								BraA03g056470.3C	*
BraA03g061670.3C	*								BraA03g056480.3C	*
BraA03g061680.3C	*								BraA03g056490.3C	*
BraA03g061690.3C	*								BraA03g056500.3C	*
BraA03g061700.3C	*								BraA03g056510.3C	*
BraA03g061710.3C	*								BraA03g056520.3C	*
BraA03g061720.3C	*								BraA03g056530.3C	*
BraA03g061730.3C	*								BraA03g056540.3C	*
BraA03g061740.3C	*								BraA03g056550.3C	*
BraA03g061750.3C	*								BraA03g056560.3C	*
BraA03g061760.3C	*								BraA03g056570.3C	*
BraA03g061770.3C	*								BraA03g056580.3C	*
BraA03g061780.3C	*								BraA03g056590.3C	*
BraA03g061790.3C	*								BraA03g056600.3C	*
BraA03g061800.3C	*								BraA03g056610.3C	*
BraA03g061810.3C	*								BraA03g056620.3C	*
BraA03g061820.3C	*								BraA03g056630.3C	*
									BraA03g056640.3C	*
									BraA03g056650.3C	*
									BraA03g056660.3C	*
									BraA03g056670.3C	*
									BraA03g056680.3C	*
									BraA03g056690.3C	*
									BraA03g056700.3C	*
									BraA03g056710.3C	*
									BraA03g056720.3C	*
									BraA03g056730.3C	*
									BraA03g056740.3C	*
									BraA03g056750.3C	*
									BraA03g056760.3C	*
									BraA03g056770.3C	*
									BraA03g056780.3C	*
									BraA03g056790.3C	*
									BraA03g056800.3C	*
									BraA03g056810.3C	*
									BraA03g056820.3C	*
									BraA03g056830.3C	*
									BraA03g056840.3C	*
									BraA03g056850.3C	*
									BraA03g056860.3C	*
									BraA03g056870.3C	*
									BraA03g056880.3C	*
									BraA03g056890.3C	*
									BraA03g056900.3C	*
									BraA03g056910.3C	*
									BraA03g056920.3C	*
									BraA03g056930.3C	*
									BraA03g056940.3C	*
									BraA03g056950.3C	*
									BraA03g056960.3C	*
									BraA03g056970.3C	*
									BraA03g056980.3C	*
									BraA03g056990.3C	*
									BraA03g057000.3C	*
									BraA03g057010.3C	*
									BraA03g057020.3C	*
									BraA03g057030.3C	*
									BraA03g057040.3C	*
									BraA03g057050.3C	*
									BraA03g057060.3C	*
									BraA03g057070.3C	*
									BraA03g057080.3C	*
									BraA03g057090.3C	*
									BraA03g057100.3C	*
									BraA03g057110.3C	*
									BraA03g057120.3C	*
									BraA03g057130.3C	*
									BraA03g057140.3C	*
									BraA03g057150.3C	*
									BraA03g057160.3C	*
									BraA03g057170.3C	*
									BraA03g057180.3C	*
									BraA03g057190.3C	*
									BraA03g057200.3C	*
									BraA03g057210.3C	*
									BraA03g057220.3C	*
									BraA03g057230.3C	*
									BraA03g057240.3C	*
									BraA03g057250.3C	*
									BraA03g057260.3C	*
									BraA03g057270.3C	*
									BraA03g057280.3C	*
									BraA03g057290.3C	*
									BraA03g057300.3C	*
									BraA03g057310.3C	*
									BraA03g057320.3C	*
									BraA03g057330.3C	*
									BraA03g057340.3C	*
									BraA03g057350.3C	*
									BraA03g057360.3C	*
									BraA03g057370.3C	*
									BraA03g057380.3C	*
									BraA03g057390.3C	*
									BraA03g057400.3C	*
									BraA03g057410.3C	*
									BraA03g057420.3C	*
									BraA03g057430.3C	*
									BraA03g057440.3C	*
									BraA03g057450.3C	*
									BraA03g057460.3C	*
									BraA03g057470.3C	*
									BraA03g057480.3C	*
									BraA03g057490.3C	*
									BraA03g057500.3C	*
									BraA03g057510.3C	*
									BraA03g057520.3C	*
									BraA03g057530.3C	*
									BraA03g057540.3C	*
									BraA03g057550.3C	*
									BraA03g057560.3C	*
									BraA03g057570.3C	*
									BraA03g057580.3C	*
									BraA03g057590.3C	*
									BraA03g057600.3C	*
									BraA03g057610.3C	*
									BraA03g057620.3C	*
									BraA03g057630.3C	*
									BraA03g057640.3C	*
									BraA03g057650.3C	*
									BraA03g057660.3C	*
									BraA03g057670.3C	*
									BraA03g057680.3C	*
									BraA03g057690.3C	*
									BraA03g057700.3C	*
									BraA03g057710.3C	*
									BraA03g057720.3C	*
									BraA03g057730.3C	*
									BraA03g057740.3C	*
									BraA03g057750.3C	*
									BraA03g057760.3C	*
									BraA03g057770.3C	*
									BraA03g057780.3C	*
									BraA03g057790.3C	*
									BraA03g057800.3C	*
									BraA03g057810.3C	*
									BraA03g057820.3C	*
									BraA03g057830.3C	*
									BraA03g057840.3C	*
									BraA03g057850.3C	*
									BraA03g057860.3C	*
									BraA03g057870.3C	*
									BraA03g057880.3C	*
									BraA03g057890.3C	*
									BraA03g057900.3C	*
									BraA03g057910.3C	*
									BraA03g057920.3C	*
									BraA03g057930.3C	*
									BraA03g057940.3C	*
									BraA03g057950.3C	*
									BraA03g057960.3C	*
									BraA03g057970.3C	*
									BraA03g057980.3C	*
									BraA03g057990.3C	*
									BraA03g058000.3C	*
									BraA03g058010.3C	*
									BraA03g058020.3C	*
									BraA03g058030.3C	*
									BraA03g058040.3C	*
									BraA03g058050.3C	*
									BraA03g058060.3C	*
									BraA03g058070.3C	*
									BraA03g058080.3C	*
									BraA03g058090.3C	*
									BraA03g058100.3C	*
									BraA03g058110.3C	*
									BraA03g058120.3C	*
									BraA03g058130.3C	*
									BraA03g058140.3C	*
									BraA03g058150.3C	*
									BraA03g058160.3C	*
									BraA03g058170.3C	*
									BraA03g058180.3C	*
									BraA03g058190.3C	*
									BraA03g058200.3C	*
									BraA03g058210.3C	*
									BraA03g058220.3C	*
									BraA03g058230.3C	*
									BraA03g058240.3C	*
									BraA03g058250.3C	*
									BraA03g058260.3C	*
									BraA03g058270.3C	*
									BraA03g058280.3C	*
									BraA03g058290.3C	*
									BraA03g058300.3C	*
									BraA03g058310.3C	*
									BraA03g058320.3C	*
									BraA03g058330.3C	*
									BraA03g058340.3C	*
									BraA03g058350.3C	*
									BraA03g058360.3C	*
									BraA03g058370.3C	*
[truncated: 577 more rows]

## Sheet: Table S3
Table S3 NBS-LRR encoded genes in significant QTL
Gene ID of v3.0	Gene ID of v1.5
BraA03g047230.3C	Bra012689
BraA03g047240.3C	Bra012688
BraA03g048820.3C	Bra012541
BraA03g048830.3C	Bra012540
BraA03g049860.3C	Bra019409 - Bra019410
BraA03g051400.3C	Bra019273
BraA03g053580.3C	Bra019063
BraA03g057980.3C	Bra036995
BraA03g060530.3C	Bra017807

## Sheet: Table S4
Table S4 Genotype using focbr1-2m marker in resistant and susceptible plants derived from F2 population
Resisant lines	focbr1-2m		Susceptible lines	focbr1-2m
F2 population derived from YBCG-11 x YBCG-12
1	C		1	B
2	C		2	B
3	A		3	B
4	A		4	B
5	C		5	B
6	A		6	B
7	A		7	B
8	A		8	B
9	A		9	B
10	A		10	B
11	C		11	B
12	A		12	B
F2 population derived from YBCG-11 x YBCG-13
1	C		1	B
2	A		2	B
3	C		3	B
4	A		4	B
5	C		5	B
6	C		6	B
7	C		7	B
8	C		8	B
9	C		9	B
10	C		10	B
11	C		11	B
12	C		12	B
F2 population derived from YBCG-11 x YBCG-14
1	A		1	B
2	A		2	B
3	A		3	B
4	C		4	B
5	A		5	B
6	C		6	B
7	A		7	B
8	A		8	B
9	A		9	B
10	C		10	B
11	C		11	B
12	C		12	B
A; Resistant allele (FocBr1/FocBr1)
B; Susceptible allele (focbr1-2/focbr1-2)
C; Heterozygous allele (FocBr1/focbr1-2)

## Sheet: Table S5
Table S5 List of cultivars used in this study
Chinese cabbage	Turnip	Komatsuna	Pak choi
Ishii Seed Growers CO., LTD
‘CR-Seiga-65’
‘CR-Seiga-75’
‘Fuyusae’
‘Kinami 90’
‘Ryokuun’
‘Saegi-90’
‘Senju’
‘Tokimeki-85’
KANEKO SEEDS CO., LTD
‘Bandou’	‘Yukiwarashi’	‘Inasena’	‘Natsugozen’
‘Eiki‘		‘Koishiina’	‘Fuyugozen’
‘Gokui‘		‘Sugoina’
‘Kibouhou-90’		‘Sutekidana’
‘Kibouhou-65’		‘Yokattana’
‘Kibouhou-80’		‘Yokattana-G’
‘Kisho’
‘Kishou’
‘Kizuki-90’
‘Moegi’
‘Shouki’
Kobayashi-Seed Co., Ltd.
		‘Ajinami‘
MARUTANE CO., LTD
‘Chikara’	‘CR-ajikurabe’
‘CR-kyotakara-80’
‘Kisaku-60’
‘CR-kisaku-80’
‘Kyouryoku-60-nichi’
‘Mini-raiou-65’
‘Ousan’
‘Raiou-65’
‘Raiou-90’
‘Shin-hayabusa’
Matsunaga Seed Co., Ltd
‘Renpa’
‘Soumei’
MIKADO KYOWA SEED CO. LTD
	‘Natsuhakurei’
Musashino Seed Co.,Ltd
	‘Aishinku No.3’	‘Fuyusato’	‘Daigomi’
	‘CR-takamaru’	‘Ryokutomi’	‘Fuyusyomi’
	‘CR-shirayuki’	‘Satoakari’	‘Fuyutaisyo’
	‘CR-yukimine’	‘Satogokoro’	‘Harusyomi’
	‘Hakuba’	‘Satokirari’	‘Ikigomi’
	‘Hakuju’	‘Satoshizuku’	‘Koropokkuru’
	‘Hakutaka‘		‘Natsusyomi’
	‘Hekiju‘		‘Natsusyomi No.2’
	‘Manju’		‘Rakusyomi’
	‘Shirokamome’		‘Tsurin’
	‘Tamasato’
	‘Yukibotan’
Nakahara Seed Product Co.,Ltd
‘Chabo-hakusai’		‘Komatsuna’
‘Kokuhou-65-nichi’		‘Natsuwakana’
‘Kokuhou-85-nichi’		‘Yumewakana’
‘Ouriki-75-nichi’
Nanto Seed Co., Ltd
‘CR-Ifu-gogo’		‘Yamato Mana’
‘CR-Kinsyachi-75’
‘CR-Kinsyachi-85’
‘Kimusan-75’
‘Medaka’
‘Taibyou-Apolo-60’
Nippon Norin Seed Co.
‘Akifuku’	‘CR-Kirarinonatsu’	‘Edonokomachi’	‘Enron’
‘Akimeki’	‘Kirarinoyume’	‘Edonomai’	‘Furon’
‘Akirisou’		‘Edonomatsuri’	‘Hairon’
‘CR-Kanki No.100’		‘Kagurazaka’	‘Seiron’
‘EX-King-Santou’		‘Nogizaka’	‘Shenron’
‘Harurisou’			‘Taron’
‘Kanjiro’
‘Kanmidori’
‘Kien 75’
‘Kien-80’
‘Kifuku-65’
‘Kikumusume 65’
‘Kikumusume-80’
‘Shin-Risou’
‘Shin-Risou-Megumi’
‘Super-CR-Akinishiki’
‘Super-CR-Shinrisou’
Noguchi seed
		‘Shinbansei Komatsuna’
NOHARA SEED CO., LTD
		‘Hiromi’
		‘Nacchan’
NOZAKI SAISHUJO LTD
‘Chi-chai-na’	‘Wase Imaichikabu’	‘Manaka’
‘Eishun’
‘Futamiki’
‘Fuyu-no-megumi’
‘Hanaki’
‘Maiko’
‘Megumi No.2’
‘Mibae’
‘No. 1’
‘No. 2’
‘No. 3’
‘Nozaki-Harumaki No.1’
‘Nozaki-hifumi’
‘Nozakihakusai No.2’
‘Retasai’
‘Teruki’
‘Wase-Eiho’
SAKATA SEED CORPORATION
‘Chiyobuki-85’	‘Mifune’	‘Hakkei’	‘Aosae’
‘Fuyutsuki-90’	‘Nitou’	‘Hamami No.2’	‘Entei’
‘Minebuki-505’		‘Hamatsuzuki’	‘Kunyan’
‘Satobuki-613’		‘Hazuki’	‘Butei’
‘Tainishushu’		‘Inamura’	‘Natsumikado’
‘Tomikaze’		‘Kiyosumi’	‘Raiko’
‘Toyokaze’		‘Misugi’	‘Ryobu’
‘Yukikaze’		‘Nakamachi’	‘Seitei’
‘Yumebuki 502’		‘Sakuragi’	‘Syanhai’
		‘Tsunashima’
		‘Wakami’
Syngenta
‘Kirami’
TAKAYAMA SEED Co., LTD
		‘Haruna’
TAKII & CO.,LTD
‘Banki’	‘CR Mochibana’	‘Gokurakuten’
‘CR-Okiniiri’	‘CR-Shirowarabe’	‘Nanako’
‘Fuyutouge’	‘CR-Yukibana’	‘Nanami’
‘Haregi-60’	‘Fukukomachi’	‘Nanase’
‘Haregi-65’	‘Koyukimaru’	‘Natsurakuten’
‘Haregi-75’	‘Kyokomachi’
‘Haregi-85’	‘Natsukomachi’
‘Haregi-90’	‘Suwan’
‘Homare-2-gou’
‘Kigokoro-65’
‘Kigokoro-75’
‘Kigokoro-80’
‘Kigokoro-85’
‘Kigokoro-90’
‘Kinshou-2-gou’
‘Kinshu’
‘Kiraboshi 80’
‘Kiraboshi-65’
‘Kiraboshi-77’
‘Kiraboshi-85’
‘Kiraboshi-90’
‘Kyoto-3-gou’
‘Meishun’
‘Muso’
‘Nozaki-2-gou’
‘Oushou’
‘Puchihiri’
‘Shin-Azuma’
‘Shoushun’
‘Taibyou-60-nichi’
TOHOKU SEED CO.,LTD.
‘Daifuku 206’	‘CR-Hakuryo’	‘Hitomi’	‘Kazue’
‘Daifuku-209’	‘CR-Shirane’	‘Masami’	‘Ryokuyou’
‘Daifuku-234’	‘Houmi’	‘Minami’
‘Daifuku-75’	‘Nyushirane’	‘Natsuki’
‘Harutourai’	‘Tokinashikokabu’	‘Shosai’
‘Kikunishiki’	‘Yukinohana’
‘Kiraku-60’
‘Kiraku-70’
‘Kiraku-80’
‘Kiraku-90α’
‘Yuifuku’
‘Yuifuku-78’
TOKITA SEED CO.,LTD
‘Mainoumi’		‘Harunosenbatsu’	‘Kako’
‘Wawasai’		‘Kuniyoshi’	‘Tonko’
		‘Natsunokoshien’
		‘Sharaku’
		‘Shutonoesu’
WATANABE SEED CO,.LTD
‘Chushu’	‘CR-Yukiakari’	‘Chijimi Komatsuna’	‘Ryoutou’
‘CR Olympia’		‘Kahoku’
‘Fuyunosaiten’		‘Zao’
‘Harunosaiten’
‘Harusakari’
‘Kiai 90’
‘Kiai-65’
‘Kian 75’
‘Kikou’
‘Kikou-85’
‘Kurimu No. 2’
‘Matsushimajun-2-go’
‘Megohime’
‘Menkoi’
‘Natsu-no-saiten’
‘Olympia’
‘Oushin-Sprinter’
‘Shin No. 6’
‘Shin-Ryutoku’
‘Shoutoku’
‘Strong CR75’
‘Tsuyoki’
‘W77’
Watanabe Noji Co., ltd.
‘Fuyutourai-75’		‘Enka’	‘Niihaosanka’
‘Fuytourai-90’		‘Misui’	‘Niihao-syan’
		‘Murasakimatsuri’	‘Niihao-shin No.1’
		‘Seiichiro’	‘Niihao-mei’
		‘Yousui’	‘Niihao 114’
		‘Yusui’
SNOW BRAND SEED Co., Ltd
		‘Acchan’
		‘Hamachan’
		‘Kenchan’
		‘Macchan’
		‘Norichan’
		‘Suchan’
YAMATO NOEN Co., Ltd.
‘Ama-Baby’
‘Eigyoku’
‘Ooyorokobi’
‘Sankimakihaou’
Breeding materials
RJKB-T23	NSI-01	YBCG-08	YBCG-TC01
RJKB-T24		YBCG-09	YBCG-TC02
RJKB-T36		YBCG-10	YBCG-TC03
RJKB-T37		YBCG-11	YBCG-TC04
RJKB-T38		YBCG-12	YBCG-TC05
RJKB-T39		YBCG-13	YBCG-TC06
RJKB-T40		YBCG-14
		YBCG-15
		YBCG-17
		YBCG-18

## Sheet: Table S6
Table S6 List of primer sequences
	Forward primer (5' to 3')	Reverse primer (5' to 3')
Genotyping
Bra012688m	AGTCGCTTGGAAGTCTGAGG	GAGCTAACCAACTATACATTGAACC
focbr1-2m	AAATTCCTGATCTGTCAAATGCC	AGCCTCACCAGATTTCCAAGTGA
RT-PCR
FocBr1	CGTCCTCAGACTTCCAAGCG	CGTCCTCAGACTTCCAAGCG
Bractin-RT	CGGTCCAGCTTCGTCATACTCAGCC	AAATGTGATGTGGATATCAGGAAGG
